# Supplementary material for: De novo atomic protein structure modeling for cryoEM density maps using 3D transformer and HMM
Source: Nat Commun. 2024 Jun 29;15:5511. doi: 10.1038/s41467-024-49647-6 (PMC11217428; doi:10.1038/s41467-024-49647-6)
Supplement: Supplementary file 4 — Source Data [file 41467_2024_49647_MOESM4_ESM.zip]

Archive with 10 entries (9 files):
- Source Data/
- __MACOSX/._Source Data
- Source Data/Standard_test_data_low_sim.xlsx
- __MACOSX/Source Data/._Standard_test_data_low_sim.xlsx
- Source Data/Cryo2Struct_test_data_low_sim.xlsx
- __MACOSX/Source Data/._Cryo2Struct_test_data_low_sim.xlsx
- Source Data/Standard_test_data.xlsx
- __MACOSX/Source Data/._Standard_test_data.xlsx
- Source Data/Cryo2Struct_test_data.xlsx
- __MACOSX/Source Data/._Cryo2Struct_test_data.xlsx
