# Supplementary material for: De novo atomic protein structure modeling for cryoEM density maps using 3D transformer and HMM
Source: Nat Commun. 2024 Jun 29;15:5511. doi: 10.1038/s41467-024-49647-6 (PMC11217428; doi:10.1038/s41467-024-49647-6)
Supplement: Supplementary file 4 — Source Data [file 41467_2024_49647_MOESM4_ESM.zip › Source Data/Standard_test_data_low_sim.xlsx]

## Sheet: Sheet1
Density Map ID	PDB ID	Cryo2Struct Residues	Cryo2Struct CA Match	Cryo2Struct RMSD	Cryo2Struct Sequence Match	Phenix Residues	Phenix CA Match	Phenix RMSD	Phenix Sequence Match	Length of True Structure	Cryo2Struct Length of Predicted Structure	Cryo2Struct Aligned Length	Cryo2Struct TM-Score (Norm by Length True Structure)	Phenix Length of Predicted Structure	Phenix Aligned Length	Phenix TM-Score (Norm by Length True Structure)	Resolution	Cryo2Struct CA Precision	Cryo2Struct CA Recall	Phenix CA Precision	Phenix CA Recall	Phenix CA F1	Cryo2Struct CA F1	Cryo2Struct Quality	Phenix Quality
3743	5o3t	730	47.9	2.07	17.1	29	4.1	1.53	0	730	730	195	0.15703	29	17	0.02219	3.4	0.555	0.555	0.828	0.033	0.0634704	0.555	0.479	0.00162877
22898	7kjr	448	81.2	1.12	86.3	407	89.7	0.68	86.1	448	448	268	0.52826	407	213	0.4687	2.08	0.893	0.893	0.985	0.895	0.937846	0.893	0.812	0.814908
3746	5o4u	3312	47.8	1.63	12.1	80	19.8	1.59	9.8	3312	3312	797	0.16635	80	45	0.01257	4.2	0.292	0.292	0.575	0.014	0.0273345	0.292	0.478	0.00478261
4062	5ljv	1950	49.8	1.66	18.5	1212	48.3	1.2	11.5	1950	1950	371	0.12908	1212	324	0.14543	3.64	0.533	0.533	0.677	0.421	0.519157	0.533	0.498	0.300203
3222	5flu	2119	65.6	1.83	15	130	29.4	1.74	4.2	2119	2119	602	0.18353	130	51	0.02142	3.8	0.929	0.929	0.869	0.053	0.0999067	0.929	0.656	0.0180368
5830	3j63	1365	47	2.02	14.8	115	34.1	1.17	9.7	1365	1365	697	0.32681	115	36	0.02514	3.8	0.795	0.795	0.983	0.083	0.153075	0.795	0.47	0.0287289
3601	5n8o	1432	42	1.9	10.3	791	50	1.29	10.6	1432	1432	458	0.20813	791	224	0.1071	3.9	0.686	0.686	0.928	0.513	0.660741	0.686	0.42	0.276187
6310	3j9x	7424	35.5	2.01	13.2	468	39.8	1.5	7.8	7424	7424	3168	0.30006	468	249	0.03329	3.8	0.53	0.53	0.878	0.037	0.0710077	0.53	0.355	0.0250894
6324	3ja7	5136	60.3	1.58	13.2	3816	69.4	1.13	9.1	5136	5136	1720	0.23897	3816	1216	0.19402	3.6	0.828	0.828	0.95	0.706	0.810024	0.828	0.603	0.515636
6455	5an8	2344	39.1	1.89	17	1271	53.9	1.11	8.2	2344	2344	549	0.14913	1271	213	0.06753	3.8	0.671	0.671	0.991	0.538	0.697394	0.671	0.391	0.292265
6675	5wq7	7080	45.6	1.53	19.3	4080	56.1	0.83	20.4	7080	7080	1437	0.1362	4080	1752	0.20143	3.04	0.702	0.702	0.978	0.526	0.68408	0.702	0.456	0.323288
6676	5wq8	7440	33.5	1.79	12	4200	54.2	0.93	15.6	7440	7440	1647	0.1526	4200	1653	0.17145	3.26	0.582	0.582	0.982	0.517	0.677377	0.582	0.335	0.305968
7018	6aye	1904	61.1	1.73	20.3	1216	61	1.13	10.1	1904	1904	645	0.227	1216	432	0.20339	4.06	0.864	0.864	0.967	0.618	0.754077	0.864	0.611	0.38958
7019	6ayf	1904	52.3	1.81	16.1	1272	62.6	1.04	17.8	1904	1904	483	0.16663	1272	430	0.1714	3.62	0.703	0.703	0.96	0.641	0.76872	0.703	0.523	0.41821
8015	5gaq	2592	77.8	1.37	35.7	2088	79.2	1.1	10.1	2592	2592	761	0.20971	2088	1087	0.35891	3.1	0.886	0.886	0.996	0.802	0.888534	0.886	0.778	0.638
8608	5uvn	2214	51.7	1.66	12.1	1332	49.3	1.43	6.7	2496	2214	558	0.14875	1332	270	0.09271	3.96	0.844	0.749	0.965	0.515	0.671588	0.793667	0.458589	0.263091
8744	5vy8	3846	35.1	2.15	9.2	3520	14.4	1.98	7.6	3846	3846	955	0.16388	3520	235	0.04385	5.6	0.651	0.651	0.129	0.118	0.123255	0.651	0.351	0.131794
8767	5w5f	2934	53.4	1.61	14.9	392	42.3	1.45	11.6	2934	2934	1144	0.27435	392	160	0.05419	3.4	0.237	0.237	0.903	0.121	0.213404	0.237	0.534	0.0565153
8795	5wc3	4170	57.6	1.83	13.8	3090	66.2	1.5	27.2	4170	4170	1815	0.30499	3090	1036	0.20878	3.5	0.83	0.83	0.931	0.322	0.478503	0.83	0.576	0.490547
8820	5wel	3484	45.1	2.01	8.3	2036	53.8	1.54	6.7	3484	3484	934	0.17538	2036	384	0.08819	4.4	0.77	0.77	0.968	0.565	0.713529	0.77	0.451	0.3144
8860	5wln	5940	48	1.87	10.5	2565	39.4	1.11	11.1	5940	5940	1421	0.16611	2565	1104	0.16819	3.57	0.511	0.511	0.939	0.379	0.540032	0.511	0.48	0.170136
9535	5gqh	1171	42.3	2.06	10.3	669	51	1.7	11.7	1171	1171	402	0.21723	669	178	0.11997	4.5	0.72	0.72	0.942	0.538	0.684859	0.72	0.423	0.291366
