# Supplementary material for: De novo atomic protein structure modeling for cryoEM density maps using 3D transformer and HMM
Source: Nat Commun. 2024 Jun 29;15:5511. doi: 10.1038/s41467-024-49647-6 (PMC11217428; doi:10.1038/s41467-024-49647-6)
Supplement: Supplementary file 4 — Source Data [file 41467_2024_49647_MOESM4_ESM.zip › Source Data/Cryo2Struct_test_data_low_sim.xlsx]

## Sheet: Sheet1
Density Map ID	PDB ID	Residues	CA Match	RMSD	Sequence Match	CA Precision	CA Recall	Length of True Structure	Length of Predicted Structure	Aligned Length	TM-Score (Norm by Length True Structure)	Resolution	CA F1	Quality
18635	8qsl	1046	45.3	1.94	11.8	0.689	0.689	1046	1046	293	0.17215	2.81	0.689	0.453
15452	8ahx	1608	47.9	1.67	16.2	0.741	0.741	1608	1608	456	0.18117	3.11	0.741	0.479
15687	8avy	1175	55.4	1.47	30.1	0.753	0.753	1175	1175	446	0.28202	2.9	0.753	0.554
15691	8aw5	798	60.5	1.53	43.5	0.816	0.816	798	798	262	0.22159	2.8	0.816	0.605
28793	8f1c	1576	48.8	1.51	34.2	0.651	0.651	1576	1576	637	0.26065	2.92	0.651	0.488
28795	8f1d	1576	49.5	1.58	23.1	0.644	0.644	1576	1576	583	0.23925	2.94	0.644	0.495
16110	8blo	1056	55.1	1.48	21.6	0.691	0.691	1056	1056	320	0.20384	2.9	0.691	0.551
16112	8blp	1065	56.1	1.42	32.2	0.678	0.678	1065	1065	371	0.22173	2.6	0.678	0.561
16328	8bym	963	56.1	1.39	47.2	0.66	0.66	963	963	343	0.24201	3.15	0.66	0.561
16332	8bys	968	52	1.53	10.7	0.605	0.605	968	968	283	0.18235	3.28	0.605	0.52
32940	7x1g	1352	55	1.44	28.9	0.749	0.749	1352	1352	407	0.21502	2.94	0.749	0.55
32941	7x1h	1352	56.4	1.39	27.8	0.711	0.711	1352	1352	429	0.21236	2.96	0.711	0.564
32942	7x1i	1356	61.7	1.46	21.8	0.715	0.715	1356	1356	432	0.22485	2.94	0.715	0.617
32943	7x1j	1356	58	1.37	30	0.761	0.761	1356	1356	435	0.2362	2.84	0.761	0.58
18148	8q4h	1184	66.9	1.4	30.3	0.749	0.749	1184	1184	457	0.2706	2.83	0.749	0.669
18350	8qeb	1098	45.9	1.68	13.3	0.678	0.678	1098	1098	386	0.22965	3.3	0.678	0.459
18351	8qec	1101	48.1	1.62	13	0.734	0.734	1101	1101	342	0.18853	3.3	0.734	0.481
18352	8qed	1101	46.5	1.73	9.2	0.681	0.681	1101	1101	406	0.23452	3.27	0.681	0.465
18353	8qee	823	49.3	1.45	18.5	0.678	0.678	823	823	346	0.27969	2.43	0.678	0.493
34091	7ytp	1462	60.7	1.54	35.4	0.846	0.846	1462	1462	481	0.26956	2.77	0.846	0.607
18453	8qjx	997	36	1.91	10	0.615	0.615	997	997	325	0.19971	3.3	0.615	0.36
18454	8qjy	798	29.7	2.02	13.1	0.559	0.559	798	798	198	0.16239	3.5	0.559	0.297
18455	8qk3	955	35.9	2.04	6.7	0.57	0.57	955	955	282	0.189	3.2	0.57	0.359
34219	8gs3	1067	53.8	1.92	8.4	0.727	0.727	1067	1067	272	0.16051	3.9	0.727	0.538
18634	8qsk	1046	55.1	1.75	19.8	0.763	0.763	1046	1046	328	0.19619	3.3	0.763	0.551
34303	8gw6	1101	57.2	1.57	23.3	0.708	0.708	1101	1101	311	0.17565	3.3	0.708	0.572
34304	8gw7	945	48.9	1.65	26.4	0.805	0.805	945	945	254	0.1685	3.3	0.805	0.489
34530	8h86	765	49.4	1.33	41.8	0.642	0.629	780	765	315	0.29856	2.56	0.635434	0.4845
34531	8h87	777	41.5	1.43	11.5	0.592	0.576	798	777	297	0.21502	2.53	0.58389	0.404079
34712	8hf4	1126	48.8	1.81	16.9	0.754	0.754	1126	1126	403	0.22846	2.8	0.754	0.488
34713	8hf5	1126	51.5	1.78	23.8	0.757	0.757	1126	1126	450	0.2525	2.9	0.757	0.515
34714	8hf6	1126	49.6	1.81	16.8	0.786	0.786	1126	1126	360	0.21009	3.1	0.786	0.496
34909	8hnb	562	44	1.71	16.6	0.637	0.637	562	562	215	0.23112	3.53	0.637	0.44
34910	8hnc	570	42.6	1.59	31.3	0.595	0.595	570	570	259	0.28458	3.73	0.595	0.426
34911	8hnd	560	46.4	1.61	11.5	0.707	0.707	560	560	235	0.25266	3.19	0.707	0.464
35145	8i38	1042	39.9	1.65	10.1	0.561	0.561	1042	1042	305	0.19379	2.9	0.561	0.399
35146	8i39	1076	44.2	1.5	19.7	0.621	0.621	1076	1076	359	0.1976	2.85	0.621	0.442
35147	8i3a	1124	49	1.38	30.9	0.663	0.663	1124	1124	360	0.20343	3.04	0.663	0.49
35148	8i3b	1100	54	1.55	25.9	0.722	0.722	1100	1100	312	0.18154	3.08	0.722	0.54
35149	8i3c	1104	50.2	1.42	25.1	0.726	0.726	1104	1104	340	0.19737	2.85	0.726	0.502
35150	8i3d	1132	61.8	1.33	39.7	0.759	0.759	1132	1132	388	0.21646	2.81	0.759	0.618
35713	8iu0	765	45.4	1.23	31.2	0.586	0.577	777	765	308	0.23637	2.66	0.581465	0.446988
36076	8jda	848	48.3	1.77	12.4	0.708	0.708	848	848	303	0.22512	3.67	0.708	0.483
36077	8jd9	1870	53.2	1.6	19.9	0.718	0.718	1870	1870	640	0.22954	2.87	0.718	0.532
36150	8jc7	3136	50.6	1.35	14.5	0.765	0.763	3143	3136	624	0.13191	2.06	0.763999	0.504873
36342	8jj8	375	42.4	1.61	22.6	0.624	0.624	375	375	160	0.24313	3.2	0.624	0.424
36360	8jjl	375	41.3	1.57	23.2	0.557	0.557	375	375	152	0.23744	3.2	0.557	0.413
36361	8jjo	375	35.5	1.75	10.5	0.539	0.539	375	375	153	0.24281	3.4	0.539	0.355
36426	8jmt	234	40.6	1.71	11.6	0.573	0.573	234	234	106	0.26358	3.3	0.573	0.406
36481	8jpj	1466	61	1.52	31.1	0.763	0.763	1466	1466	541	0.27496	3.5	0.763	0.61
36485	8jpo	1466	61.9	1.44	47.9	0.838	0.838	1466	1466	795	0.42928	3.4	0.838	0.619
36487	8jpr	1460	50.7	1.57	15.4	0.695	0.695	1460	1460	372	0.16351	3.4	0.695	0.507
36661	8jul	1246	48.1	1.53	21.7	0.697	0.697	1246	1246	372	0.21412	2.92	0.697	0.481
36662	8jun	1356	54.7	1.5	18.1	0.738	0.738	1356	1356	456	0.23591	2.38	0.738	0.547
36668	8jv5	949	43.9	1.65	12.9	0.643	0.643	949	949	314	0.2112	3.23	0.643	0.439
36669	8jv6	948	48.7	1.55	11.7	0.726	0.726	948	948	320	0.21067	3.43	0.726	0.487
36751	8jzr	456	45.8	1.58	18.2	0.66	0.66	456	456	185	0.2358	3.25	0.66	0.458
36752	8jzs	972	56.1	1.5	33.6	0.777	0.777	972	972	337	0.23242	2.95	0.777	0.561
36753	8jzu	488	50.6	1.61	14.2	0.719	0.719	488	488	210	0.25395	3.05	0.719	0.506
36754	8jzx	910	54.9	1.51	30.4	0.773	0.773	910	910	279	0.19604	2.5	0.773	0.549
36882	8k4b	1126	44.2	2.1	9.2	0.559	0.559	1126	1126	345	0.19863	3.9	0.559	0.442
36922	8k6l	547	45	1.47	22.4	0.645	0.645	547	547	200	0.22254	2.92	0.645	0.45
37397	8wam	1102	47	1.7	12.7	0.628	0.628	1102	1102	364	0.20149	3.23	0.628	0.47
37418	8wba	1106	51.4	1.61	15.1	0.719	0.719	1106	1106	336	0.20083	3.1	0.719	0.514
37426	8wbx	934	49.3	1.8	10	0.696	0.696	934	934	297	0.19343	3.23	0.696	0.493
37455	8wd6	1025	45.8	1.63	19	0.687	0.687	1025	1025	284	0.18914	2.87	0.687	0.458
40334	8sc1	446	47.1	1.57	15.2	0.646	0.646	446	446	177	0.21726	2.92	0.646	0.471
40335	8sc2	453	36.9	1.78	10.2	0.589	0.589	453	453	198	0.26503	3.36	0.589	0.369
40336	8sc3	445	40	1.81	12.4	0.638	0.638	445	445	187	0.24747	3.24	0.638	0.4
40337	8sc4	456	36.6	1.83	13.8	0.539	0.539	456	456	190	0.25779	3.46	0.539	0.366
40339	8sc6	447	46.3	1.6	13.5	0.673	0.673	447	447	202	0.25265	3.13	0.673	0.463
40349	8sd3	948	62	1.38	61.2	0.72	0.72	948	948	415	0.36137	2.95	0.72	0.62
40350	8sda	939	39.8	1.66	25.4	0.564	0.564	939	939	297	0.21398	3.32	0.564	0.398
40352	8sdu	500	55.6	1.34	22.7	0.762	0.762	500	500	215	0.263	2.05	0.762	0.556
40354	8sdy	494	49.8	1.41	18.7	0.713	0.713	494	494	169	0.21954	2.79	0.713	0.498
40355	8sdz	500	54.4	1.44	21.3	0.804	0.804	500	500	215	0.24921	2.86	0.804	0.544
40601	8smr	3000	47	1.58	11.8	0.72	0.719	3002	3000	633	0.13887	2.7	0.7195	0.469687
40625	8snh	2992	47.4	1.56	13	0.719	0.719	2994	2992	887	0.19383	2.7	0.719	0.473683
41066	8t69	386	42	1.42	52.5	0.547	0.547	386	386	171	0.326	2.89	0.547	0.42
41067	8t6a	387	40.3	1.47	21.8	0.589	0.589	387	387	189	0.27079	3.17	0.589	0.403
41164	8tdj	3269	48.2	1.91	13.3	0.803	0.803	3269	3269	689	0.13985	3.7	0.803	0.482
41165	8tdk	3269	44.5	1.94	8.2	0.754	0.754	3269	3269	791	0.16459	3.5	0.754	0.445
41166	8tdl	2548	39.6	1.86	7.6	0.762	0.762	2548	2548	505	0.13273	3.6	0.762	0.396
41168	8tdm	3269	31.9	1.93	10.4	0.813	0.813	3269	3269	901	0.19574	3.7	0.813	0.319
41269	8thr	389	45	1.84	8	0.733	0.733	389	389	201	0.30868	3.12	0.733	0.45
41624	8tul	1585	73.8	1.28	52.6	0.891	0.891	1585	1585	547	0.24081	2.8	0.891	0.738
41628	8tup	1590	63.5	1.46	38.6	0.843	0.843	1590	1590	785	0.36426	3.3	0.843	0.635
15230	8a8e	7248	45.7	1.57	15.9	0.829	0.829	7248	7248	1859	0.17917	2.9	0.829	0.457
15475	8aja	3270	58.1	1.45	20.9	0.758	0.758	3270	3270	795	0.16906	2.59	0.758	0.581
15789	8b0n	509	62.9	1.32	51.7	0.802	0.8	510	509	311	0.47906	2.67	0.800999	0.627767
15791	8b0p	510	58	1.41	39.2	0.778	0.778	510	510	273	0.35626	2.86	0.778	0.58
17110	8oqa	1650	71.2	1.36	40	0.856	0.856	1650	1650	685	0.3062	2.9	0.856	0.712
15931	8b9g	953	42	1.79	10	0.658	0.658	953	953	404	0.2669	2.86	0.658	0.42
15932	8b9i	984	31.5	1.93	7.4	0.605	0.605	984	984	319	0.19215	2.95	0.605	0.315
16140	8bob	1604	50.4	1.68	15.6	0.796	0.796	1604	1604	350	0.14771	2.94	0.796	0.504
17360	8p2c	2588	59	1.84	8.6	0.705	0.705	2588	2588	591	0.14482	2.59	0.705	0.59
16333	8byt	924	57.1	1.33	21	0.63	0.63	924	924	270	0.18403	2.78	0.63	0.571
16355	8c06	3298	55.4	1.62	15.3	0.808	0.808	3298	3298	561	0.1141	2.7	0.808	0.554
17369	8p2l	5152	43.3	1.97	13.3	0.766	0.766	5152	5152	1356	0.17409	2.68	0.766	0.433
17389	8p3p	2656	55.4	1.7	8.2	0.699	0.699	2656	2656	529	0.13207	2.5	0.699	0.554
16433	8c54	1928	61.6	1.48	14.8	0.814	0.814	1928	1928	462	0.16028	2.52	0.814	0.616
16475	8c8g	2530	55.7	1.47	10.9	0.813	0.813	2530	2530	625	0.16915	2.98	0.813	0.557
17402	8p49	2192	43.8	1.71	12.8	0.69	0.69	2192	2192	479	0.14283	2.79	0.69	0.438
17429	8p4x	1052	51.5	1.44	12.5	0.65	0.65	1052	1052	282	0.16836	2.57	0.65	0.515
16521	8ca9	4074	60	1.37	23.2	0.774	0.774	4074	4074	1039	0.19526	2.29	0.774	0.6
16524	8cad	3816	57.9	1.52	23.6	0.807	0.807	3816	3816	983	0.18026	2.85	0.807	0.579
17574	8p97	958	39.9	1.46	13.6	0.523	0.523	958	958	267	0.17583	2.75	0.523	0.399
17575	8p98	956	34.8	1.68	11.1	0.492	0.492	956	956	255	0.15999	2.97	0.492	0.348
16531	8can	4104	44.1	1.45	13.2	0.77	0.77	4104	4104	749	0.12462	1.93	0.77	0.441
17583	8pbb	1684	53.1	1.4	17.4	0.729	0.729	1684	1684	436	0.16595	2.49	0.729	0.531
17669	8pho	3804	58.7	1.31	40.2	0.832	0.832	3804	3804	1034	0.2009	2.34	0.832	0.587
17107	8oq7	1680	67	1.3	47.6	0.892	0.892	1680	1680	554	0.24631	2.2	0.892	0.67
17108	8oq8	1680	78.9	1.33	49.4	0.84	0.84	1680	1680	643	0.27879	2.9	0.84	0.789
17964	8pvf	1348	64.2	1.31	41.6	0.888	0.888	1348	1348	588	0.33668	2.9	0.888	0.642
17966	8pvh	1972	51.9	1.45	18.6	0.842	0.842	1972	1972	646	0.22728	2.9	0.842	0.519
18212	8q7c	2670	32.7	1.9	10.3	0.672	0.672	2670	2670	637	0.15541	2.9	0.672	0.327
18288	8q9t	2809	49.3	1.53	14.4	0.711	0.711	2809	2809	628	0.15638	2.84	0.711	0.493
18298	8qa4	460	48.1	1.6	8.1	0.609	0.606	462	460	174	0.22981	2.8	0.607496	0.478918
18300	8qa6	1106	53.5	1.56	15.2	0.763	0.76	1110	1106	280	0.17589	2.91	0.761497	0.533072
18326	8qca	2326	51.3	1.58	15.5	0.738	0.738	2326	2326	599	0.17988	2.84	0.738	0.513
18328	8qcb	1506	53.1	1.47	13.1	0.757	0.757	1506	1506	402	0.17241	2.8	0.757	0.531
18415	8qhp	820	56.6	1.7	19.8	0.737	0.737	820	820	251	0.19128	2.8	0.737	0.566
28645	8ewg	1017	53.9	1.48	29.2	0.769	0.769	1017	1017	435	0.32026	2.9	0.769	0.539
29551	8fy3	1123	47.7	1.61	10.6	0.692	0.692	1123	1123	329	0.19281	2.88	0.692	0.477
29552	8fy4	989	40.3	1.76	7.8	0.567	0.567	989	989	294	0.19282	2.57	0.567	0.403
29930	8gcc	1414	59.5	1.53	16.9	0.76	0.76	1414	1414	447	0.19261	2.94	0.76	0.595
33469	7xuh	1414	59.8	1.35	38.3	0.76	0.76	1414	1414	481	0.24603	2.76	0.76	0.598
33592	7y3e	1856	62	1.51	34.3	0.786	0.786	1856	1856	673	0.2694	2.8	0.786	0.62
33729	7ybu	7062	52.4	1.84	13.3	0.691	0.691	7062	7062	1446	0.1407	2.2	0.691	0.524
34122	7yvb	1422	52.8	1.59	22.7	0.729	0.728	1425	1422	472	0.22476	2.9	0.7285	0.526888
34368	8gy2	1264	50.6	1.56	13.4	0.716	0.715	1265	1264	385	0.19887	2.5	0.7155	0.5056
34369	8gy3	1326	46.3	1.58	11.7	0.72	0.72	1326	1326	321	0.15591	2.7	0.72	0.463
34402	8gzr	1323	64.1	1.27	51	0.836	0.835	1324	1323	655	0.42834	2.8	0.8355	0.640516
34504	8h6h	1971	56.5	1.58	12.4	0.752	0.752	1971	1971	452	0.14726	2.3	0.752	0.565
34825	8hip	1294	51.2	1.44	20.8	0.706	0.706	1294	1294	365	0.20422	2.77	0.706	0.512
34838	8hju	2330	47.6	1.33	44.3	0.622	0.622	2330	2330	1166	0.38734	2.8	0.622	0.476
34847	8hk6	3596	37.5	1.81	14.6	0.652	0.652	3596	3596	850	0.16004	2.64	0.652	0.375
34851	8hkf	3596	46.5	1.8	11.2	0.673	0.673	3596	3596	799	0.14995	2.66	0.673	0.465
34853	8hkk	3596	36.6	1.91	10.6	0.654	0.654	3596	3596	890	0.16767	2.84	0.654	0.366
34855	8hkm	3596	36	1.96	11.6	0.613	0.613	3596	3596	913	0.1679	2.95	0.613	0.36
34858	8hkq	3608	32.2	2.01	10.3	0.619	0.619	3608	3608	812	0.14979	2.9	0.619	0.322
35075	8hxb	1842	55	1.62	11.8	0.78	0.78	1842	1842	586	0.20622	2.7	0.78	0.55
35212	8i79	2198	35.1	1.98	10	0.577	0.577	2198	2198	604	0.17991	2.8	0.577	0.351
35452	8ihq	3184	54.1	1.49	17.6	0.726	0.725	3192	3184	755	0.17638	2.71	0.7255	0.539644
35453	8ihr	3192	59.8	1.38	59.4	0.749	0.748	3200	3192	888	0.21978	2.5	0.7485	0.596505
35454	8ihs	3184	64.2	1.44	21.4	0.78	0.776	3200	3184	963	0.21954	2.5	0.777995	0.63879
35721	8iug	2356	41.3	1.37	34.6	0.545	0.544	2357	2356	1027	0.31324	2.86	0.5445	0.412825
35904	8j0j	1131	53.1	1.33	31	0.709	0.709	1131	1131	279	0.18074	2.7	0.709	0.531
35988	8j5o	2318	43.7	1.42	22.7	0.615	0.615	2318	2318	920	0.28527	2.9	0.615	0.437
36060	8j85	3184	56.9	1.47	29	0.788	0.784	3200	3184	1108	0.25455	2.7	0.785995	0.566155
36476	8jpd	658	41.3	1.55	10.3	0.574	0.574	658	658	266	0.23812	2.81	0.574	0.413
36628	8jsw	384	53	1.59	25	0.711	0.709	385	384	170	0.2462	2.84	0.709999	0.528623
36637	8jt9	384	57.8	1.49	24.3	0.841	0.841	384	384	180	0.30578	2.97	0.841	0.578
36684	8jwi	1164	47	1.69	20.7	0.699	0.699	1164	1164	449	0.25845	2.94	0.699	0.47
36856	8k3q	1448	55.4	1.36	36.4	0.683	0.683	1448	1448	429	0.21841	2.6	0.683	0.554
36863	8k3w	1388	48.7	1.55	17.5	0.654	0.654	1388	1388	463	0.21456	2.91	0.654	0.487
36864	8k3x	1386	56	1.49	10.8	0.632	0.632	1386	1386	401	0.18724	2.86	0.632	0.56
40039	8ghb	658	49.7	1.71	11.3	0.723	0.723	658	658	256	0.2434	2.76	0.723	0.497
40040	8ghc	1310	47.7	1.44	12.3	0.683	0.683	1310	1310	332	0.16284	2.3	0.683	0.477
40041	8ghd	3972	45.9	1.41	17.6	0.69	0.69	3972	3972	920	0.16256	2.2	0.69	0.459
40042	8ghe	2648	68.7	1.61	19.6	0.8	0.8	2648	2648	694	0.17873	2.05	0.8	0.687
40054	8ghz	1768	56.6	1.9	7.2	0.612	0.612	1768	1768	465	0.1638	2.78	0.612	0.566
40062	8gi8	720	47.4	1.42	28.2	0.633	0.633	720	720	287	0.24392	2.88	0.633	0.474
40063	8gi9	720	45.1	1.44	32.3	0.608	0.608	720	720	344	0.28934	2.84	0.608	0.451
40229	8gmp	1728	62	1.5	23.1	0.648	0.648	1728	1728	525	0.20587	2.8	0.648	0.62
40961	8t1e	2516	58.7	1.59	13.6	0.729	0.729	2516	2516	577	0.15476	2.77	0.729	0.587
40969	8t1j	840	53.6	1.41	17.3	0.732	0.732	840	840	291	0.2364	2.7	0.732	0.536
41266	8thj	1230	49.9	1.74	14.3	0.674	0.674	1230	1230	331	0.18121	2.99	0.674	0.499
42181	8uf0	3456	75.7	1.62	20.2	0.757	0.757	3456	3456	276	0.05611	2.02	0.757	0.757
