# Supplementary material for: De novo atomic protein structure modeling for cryoEM density maps using 3D transformer and HMM
Source: Nat Commun. 2024 Jun 29;15:5511. doi: 10.1038/s41467-024-49647-6 (PMC11217428; doi:10.1038/s41467-024-49647-6)
Supplement: Supplementary file 4 — Source Data [file 41467_2024_49647_MOESM4_ESM.zip › Source Data/Standard_test_data.xlsx]

## Sheet: Sheet1
Density Map ID	PDB ID	Cryo2Struct Residues	Cryo2Struct CA Match	Cryo2Struct RMSD	Cryo2Struct Sequence Match	Phenix Residues	Phenix CA Match	Phenix RMSD	Phenix Sequence Match	Length of True Structure	Cryo2Struct Length of Predicted Structure	Cryo2Struct Aligned Length	Cryo2Struct TM-Score (Norm by Length True Structure)	Phenix Length of Predicted Structure	Phenix Aligned Length	Phenix TM-Score (Norm by Length True Structure)	Resolution	Cryo2Struct CA Precision	Cryo2Struct CA Recall	Phenix CA Precision	Phenix CA Recall	Phenix CA F1	Cryo2Struct CA F1	Cryo2Struct Quality	Phenix Quality
3743	5o3t	730	47.9	2.07	17.1	29	4.1	1.53	0	730	730	195	0.15703	29	17	0.02219	3.4	0.555	0.555	0.828	0.033	0.0634704	0.555	0.479	0.00162877
22898	7kjr	448	81.2	1.12	86.3	407	89.7	0.68	86.1	448	448	268	0.52826	407	213	0.4687	2.08	0.893	0.893	0.985	0.895	0.937846	0.893	0.812	0.814908
2763	3j81	5686	25.8	2.1	8.5	2635	26.3	1.33	10.6	5686	5686	2086	0.25827	2874	182	0.02538	4	0.422	0.422	0.579	0.268	0.366404	0.422	0.258	0.121879
3746	5o4u	3312	47.8	1.63	12.1	80	19.8	1.59	9.8	3312	3312	797	0.16635	80	45	0.01257	4.2	0.292	0.292	0.575	0.014	0.0273345	0.292	0.478	0.00478261
2764	3j80	5039	28.9	2.02	8.5	2430	29.5	1.22	9	5039	5039	1928	0.26584	2661	177	0.02717	3.75	0.452	0.452	0.619	0.298	0.402316	0.452	0.289	0.14226
3748	5o5j	2406	18	1.57	11.6	1443	25.1	1.06	13.7	2406	2406	501	0.13124	1657	119	0.03705	3.45	0.268	0.268	0.426	0.256	0.319812	0.268	0.18	0.150537
2773	4uy8	3468	16.1	1.91	11.3	2511	12.6	1.4	8.5	3468	3468	852	0.15931	3129	148	0.02916	3.8	0.235	0.235	0.177	0.128	0.148564	0.235	0.161	0.0912301
3824	5ojs	3473	48.4	1.83	9.9	2324	63.9	1.23	6.4	3473	3473	818	0.17518	2324	528	0.12552	3.7	0.803	0.803	0.973	0.651	0.780078	0.803	0.484	0.427595
2981	5a0q	5582	42.9	1.78	7.9	3898	62.9	1.28	9.8	5582	5582	1675	0.20458	3898	264	0.03909	3.5	0.71	0.71	0.935	0.653	0.768961	0.71	0.429	0.439241
3047	3jam	5056	33.9	1.78	11.3	2611	38	1.1	15.4	5056	5056	1910	0.26414	2759	206	0.03085	3.46	0.536	0.536	0.746	0.385	0.507887	0.536	0.339	0.196238
4062	5ljv	1950	49.8	1.66	18.5	1212	48.3	1.2	11.5	1950	1950	371	0.12908	1212	324	0.14543	3.64	0.533	0.533	0.677	0.421	0.519157	0.533	0.498	0.300203
3133	5ady	4190	16.7	2.04	9.2	1817	9.7	1.64	10.3	4190	4190	947	0.1532	2256	152	0.02732	4.5	0.245	0.245	0.232	0.101	0.140733	0.245	0.167	0.0420642
4071	5ll6	3429	25.1	1.92	11.6	1734	27.1	1.37	10.6	3429	3429	728	0.13951	1908	194	0.04126	3.9	0.376	0.376	0.553	0.28	0.371765	0.376	0.251	0.137041
3218	5flm	3896	47.7	1.66	11	2038	49.9	1.1	13.2	3896	3896	868	0.1483	2068	334	0.06472	3.4	0.752	0.752	0.973	0.509	0.668363	0.752	0.477	0.261027
4073	5lmn	2623	25.3	1.82	12.2	1396	26.7	1.13	14.3	2623	2623	653	0.16874	1522	98	0.02704	3.55	0.372	0.372	0.509	0.271	0.35369	0.372	0.253	0.142101
3222	5flu	2119	65.6	1.83	15	130	29.4	1.74	4.2	2119	2119	602	0.18353	130	51	0.02142	3.8	0.929	0.929	0.869	0.053	0.0999067	0.929	0.656	0.0180368
4074	5lmo	2622	16.1	2.14	7.1	1023	14.3	1.43	7.5	2622	2622	545	0.13685	1186	114	0.03367	4.3	0.226	0.226	0.374	0.146	0.210015	0.226	0.161	0.0557929
4076	5lmq	2635	22.2	2.03	7.5	1043	17	1.35	8.9	2635	2635	681	0.17123	1163	103	0.03075	4.2	0.346	0.346	0.439	0.174	0.24922	0.346	0.222	0.0672903
4079	5lmt	2622	26.5	2.04	9.3	1164	18.5	1.28	9.3	2622	2622	866	0.21525	1309	100	0.02997	4.15	0.391	0.391	0.42	0.186	0.257822	0.391	0.265	0.0821281
4080	5lmu	2550	23	1.95	12.6	1382	24	1.23	11.5	2550	2550	706	0.1765	1564	129	0.03711	4	0.349	0.349	0.449	0.243	0.315338	0.349	0.23	0.130071
3295	5ftj	4338	66.5	1.47	26.6	2892	64.2	0.97	32.1	4338	4338	971	0.1484	2892	654	0.13968	2.3	0.851	0.851	0.977	0.651	0.78136	0.851	0.665	0.428
4147	5m3f	4161	47.9	1.78	10.8	2089	47.4	1.24	8.9	4161	4161	957	0.15622	2089	390	0.06966	3.8	0.796	0.796	0.964	0.484	0.644442	0.796	0.479	0.237968
3296	5ftk	4338	69.7	1.58	24.2	3024	67.4	0.93	44.4	4338	4338	1107	0.17184	3024	974	0.17659	2.4	0.878	0.878	0.975	0.679	0.800514	0.878	0.697	0.469842
4148	5m3m	4182	46.4	1.95	8.8	1671	38	1.35	6.9	4182	4182	1136	0.18742	1671	314	0.05751	4	0.765	0.765	0.973	0.389	0.555796	0.765	0.464	0.151836
3297	5ftl	4338	63.1	1.73	12.5	2646	57.8	1.01	16	4338	4338	835	0.13251	2646	670	0.11049	3.3	0.857	0.857	0.973	0.593	0.736895	0.857	0.631	0.352556
3298	5ftm	4368	70.1	1.69	18.6	2682	60.4	0.94	20.7	4368	4368	1018	0.16249	2682	650	0.12681	3.2	0.857	0.857	0.993	0.61	0.755745	0.857	0.701	0.370863
5623	3j9i	5978	58.5	1.71	18.4	4466	72.4	0.87	35.6	5978	5978	2415	0.28552	4466	1022	0.15413	3.3	0.758	0.758	0.984	0.735	0.841466	0.758	0.585	0.540881
3299	5ftn	4422	60	1.6	14	2832	61.5	1.02	19	4422	4422	897	0.1322	2832	978	0.16027	3.3	0.853	0.853	0.979	0.627	0.764425	0.853	0.6	0.393867
5830	3j63	1365	47	2.02	14.8	115	34.1	1.17	9.7	1365	1365	697	0.32681	115	36	0.02514	3.8	0.795	0.795	0.983	0.083	0.153075	0.795	0.47	0.0287289
5925	3j6j	776	38.8	1.89	15.6	28	11.3	0.8	27.3	776	776	229	0.19449	28	15	0.01921	3.64	0.845	0.845	0.929	0.034	0.0655992	0.845	0.388	0.00407732
3446	5m5w	4271	52.2	1.8	9.7	2308	50.2	1.43	6.6	4271	4271	973	0.14834	2308	331	0.05715	3.8	0.84	0.84	0.955	0.516	0.669993	0.84	0.522	0.271275
5995	3j7h	4088	60.4	1.67	12.3	3168	72.9	1.12	10.2	4088	4088	864	0.14849	3168	888	0.16606	3.2	0.829	0.829	0.962	0.746	0.840342	0.829	0.604	0.564939
3447	5m5x	4135	43.1	1.96	8.1	1492	31.4	1.64	7.6	4135	4135	916	0.15122	1492	283	0.05199	4	0.703	0.703	0.912	0.329	0.483558	0.703	0.431	0.113298
6057	3j7z	3453	14.9	1.82	12.1	1038	2.9	1.4	8.1	3453	3453	765	0.15118	1252	85	0.02091	3.9	0.208	0.208	0.096	0.029	0.044544	0.208	0.149	0.00871764
3448	5m5y	4161	48.5	1.92	8.4	1347	29.5	1.55	6.8	4161	4161	1065	0.17198	1347	271	0.0521	4	0.786	0.786	0.945	0.306	0.462302	0.786	0.485	0.0954975
3460	5mbv	3014	33.5	2.14	10.2	1488	46.8	1.28	12.6	3014	3014	661	0.14797	1488	264	0.06567	3.8	0.546	0.546	0.97	0.479	0.641311	0.546	0.335	0.23105
3593	5n61	5887	39.5	1.84	9.3	2865	46.4	1.27	14.1	5887	5887	1327	0.15171	2865	425	0.05649	3.4	0.649	0.649	0.973	0.473	0.636555	0.649	0.395	0.225813
3601	5n8o	1432	42	1.9	10.3	791	50	1.29	10.6	1432	1432	458	0.20813	791	224	0.1071	3.9	0.686	0.686	0.928	0.513	0.660741	0.686	0.42	0.276187
6310	3j9x	7424	35.5	2.01	13.2	468	39.8	1.5	7.8	7424	7424	3168	0.30006	468	249	0.03329	3.8	0.53	0.53	0.878	0.037	0.0710077	0.53	0.355	0.0250894
6324	3ja7	5136	60.3	1.58	13.2	3816	69.4	1.13	9.1	5136	5136	1720	0.23897	3816	1216	0.19402	3.6	0.828	0.828	0.95	0.706	0.810024	0.828	0.603	0.515636
3652	5nik	4582	48.8	1.64	16.9	2283	48.2	1.07	24.9	4582	4582	1062	0.15838	2283	475	0.08422	3.3	0.877	0.877	0.98	0.488	0.651553	0.877	0.488	0.240158
6337	5a22	2002	47.1	1.82	9.7	1304	59.7	1.37	7.7	2002	2002	677	0.23219	1304	380	0.13957	3.8	0.797	0.797	0.946	0.616	0.746141	0.797	0.471	0.388855
3695	5nsr	3481	45.9	1.91	8.9	1245	31.8	1.47	9.4	3577	3481	963	0.17984	1245	274	0.05917	3.8	0.789	0.768	0.942	0.328	0.486576	0.778358	0.446681	0.110682
3727	5oa1	5668	25.4	2.18	7.3	2185	33	1.78	8.3	5668	5668	1004	0.12324	2185	363	0.0505	4.4	0.567	0.567	0.916	0.353	0.509611	0.567	0.254	0.127214
6404	3jb7	1733	50	1.77	11.2	1114	58.1	1.34	9.8	1733	1733	550	0.19568	1114	277	0.11048	4	0.856	0.856	0.925	0.594	0.723436	0.856	0.5	0.373476
6455	5an8	2344	39.1	1.89	17	1271	53.9	1.11	8.2	2344	2344	549	0.14913	1271	213	0.06753	3.8	0.671	0.671	0.991	0.538	0.697394	0.671	0.391	0.292265
6488	3jby	1802	47	1.83	10.8	1104	57.2	1.2	7.6	1806	1802	483	0.16839	1104	276	0.11068	3.7	0.693	0.692	0.953	0.583	0.723436	0.6925	0.468959	0.349661
6526	3jcl	3201	51	1.82	10.7	1287	38	1.37	9.1	3201	3201	826	0.1694	1287	314	0.07636	4	0.76	0.76	0.97	0.39	0.556324	0.76	0.51	0.152784
6534	3jc6	2953	52.6	1.76	12.4	1564	49.8	1.33	7.3	2953	2953	838	0.18859	1564	186	0.04849	3.7	0.849	0.849	0.965	0.511	0.668178	0.849	0.526	0.263756
6564	3jcm	8416	28.3	2.01	8.9	1260	13.1	1.47	10.8	8416	8416	1132	0.09629	1284	277	0.02864	3.52	0.583	0.583	0.901	0.135	0.234817	0.583	0.283	0.0196126
6565	3jcm	8416	26.6	2	8.4	1883	19.2	1.41	10.9	8416	8416	1271	0.10609	1904	356	0.03525	3.49	0.577	0.577	0.887	0.198	0.323735	0.577	0.266	0.0429582
6566	3jcm	8416	29.7	2.02	9.7	1434	14.8	1.38	10	8416	8416	975	0.08298	1440	273	0.02778	3.46	0.593	0.593	0.896	0.153	0.261369	0.593	0.297	0.0252177
6567	3jcm	8416	26.3	2.01	8.4	1462	15.3	1.31	9	8416	8416	1043	0.08724	1475	309	0.03128	3.61	0.562	0.562	0.9	0.156	0.265909	0.562	0.263	0.0265787
6568	3jcm	8416	22.4	2.06	7.9	1183	12.2	1.45	8	8416	8416	1162	0.09457	1206	254	0.02609	3.7	0.507	0.507	0.888	0.125	0.219151	0.507	0.224	0.017149
6569	3jcm	8416	22.1	2.15	8.5	1197	11.9	1.56	8.1	8416	8416	992	0.08338	1214	280	0.02879	3.77	0.483	0.483	0.886	0.126	0.220625	0.483	0.221	0.0169253
6570	3jcm	8416	23.2	2.14	7.7	1094	10.7	1.61	5.7	8416	8416	1087	0.09314	1094	253	0.02615	3.77	0.498	0.498	0.857	0.111	0.196543	0.498	0.232	0.013909
6573	3jcm	8416	28.7	2.03	9.6	1734	17.8	1.32	11.3	8416	8416	815	0.06696	1734	305	0.03098	3.6	0.593	0.593	0.879	0.181	0.300187	0.593	0.287	0.0366744
6617	3jcu	7648	47.8	1.58	15.6	4572	50.7	0.93	15.6	7648	7648	3098	0.28699	4572	447	0.04445	3.2	0.73	0.73	0.845	0.505	0.632185	0.73	0.478	0.303086
6630	3jcz	2976	70.2	1.62	14.4	2040	66.1	1.05	38.7	2976	2976	720	0.16349	2040	900	0.26014	3.26	0.864	0.864	0.979	0.671	0.796253	0.864	0.702	0.453105
6631	3jd0	2976	57.9	1.76	11.5	1854	59.5	1.07	12.9	2976	2976	750	0.1713	1854	678	0.19472	3.47	0.839	0.839	0.974	0.607	0.747904	0.839	0.579	0.370675
6632	3jd3	2976	54.2	1.78	11.9	1632	53.4	1.04	14.3	2976	2976	832	0.1839	1632	548	0.14405	3.6	0.841	0.841	0.989	0.542	0.700246	0.841	0.542	0.292839
6633	3jd4	2982	70.6	1.62	16.5	2070	67.2	0.97	17.7	2982	2982	874	0.2035	2070	600	0.16373	3.4	0.842	0.842	0.971	0.674	0.795689	0.842	0.706	0.466479
6635	3jd2	2976	61.3	1.73	13.2	1950	62.7	0.89	36.3	2976	2976	719	0.16568	1950	835	0.22988	3.3	0.831	0.831	0.966	0.633	0.764826	0.831	0.613	0.410837
6656	5h3o	2040	58.6	1.72	13	1340	62.7	1.05	15	2040	2040	627	0.21084	1340	482	0.17477	3.5	0.859	0.859	0.973	0.639	0.771398	0.859	0.586	0.411853
6675	5wq7	7080	45.6	1.53	19.3	4080	56.1	0.83	20.4	7080	7080	1437	0.1362	4080	1752	0.20143	3.04	0.702	0.702	0.978	0.526	0.68408	0.702	0.456	0.323288
6676	5wq8	7440	33.5	1.79	12	4200	54.2	0.93	15.6	7440	7440	1647	0.1526	4200	1653	0.17145	3.26	0.582	0.582	0.982	0.517	0.677377	0.582	0.335	0.305968
6679	5wrg	2208	43.5	1.95	9.5	1473	49.1	1.49	7.7	2208	2208	611	0.19823	1473	402	0.14876	4.3	0.74	0.74	0.772	0.515	0.61784	0.74	0.435	0.327556
6699	5x0x	1344	48.9	1.78	16.6	645	36.8	1.1	12.1	1344	1344	448	0.22959	645	170	0.09405	3.97	0.786	0.786	0.783	0.376	0.508038	0.786	0.489	0.176607
6703	5x58	3159	52.9	1.76	12.4	1779	53.2	1.28	14.6	3159	3159	830	0.17216	1779	417	0.09504	3.2	0.761	0.761	0.969	0.545	0.697629	0.761	0.529	0.299597
6704	5x59	3423	42.4	2.08	9.2	1590	41.1	1.73	8.5	3423	3423	921	0.18082	1590	354	0.07615	3.7	0.645	0.645	0.921	0.428	0.584415	0.645	0.424	0.190911
6705	5x5b	3139	49.3	1.77	12.8	500	14.8	1.26	8.4	3139	3139	871	0.17959	500	141	0.03738	3.7	0.842	0.842	0.958	0.153	0.26386	0.842	0.493	0.0235744
6706	5x5c	3423	38.3	2.07	6.7	381	11.3	1.33	13.2	3423	3423	775	0.15003	381	127	0.03217	4.1	0.656	0.656	0.963	0.107	0.1926	0.656	0.383	0.0125776
6707	5x5f	3423	36.1	2.14	7	1448	39.5	1.62	7.5	3423	3423	887	0.17215	1448	289	0.06473	4.2	0.621	0.621	0.94	0.398	0.559223	0.621	0.361	0.167093
6710	5x8r	2969	25.9	1.67	12.1	1637	29.3	1.15	11	2969	2969	695	0.15519	1874	120	0.03067	3.7	0.392	0.392	0.539	0.297	0.382974	0.392	0.259	0.16155
6711	5x8t	3354	23	1.58	16.7	1406	11.7	0.98	14.5	3354	3354	1061	0.21734	1655	129	0.02945	3.3	0.334	0.334	0.28	0.117	0.165038	0.334	0.23	0.0490465
6732	5xlr	3066	52.4	1.79	15.3	1677	51.2	1.29	12.6	3066	3066	831	0.17165	1677	390	0.09125	3.8	0.857	0.857	0.963	0.527	0.681209	0.857	0.524	0.280047
6747	5xon	4541	43.6	1.78	11	1978	41	1.29	12.8	4541	4541	1077	0.15998	1978	369	0.06232	3.83	0.763	0.763	0.964	0.42	0.585087	0.763	0.436	0.178591
6771	5xtb	3491	48.9	1.68	12.2	2232	56.2	1.17	13.6	3491	3491	782	0.1517	2232	290	0.06069	3.4	0.757	0.757	0.897	0.573	0.699294	0.757	0.489	0.359319
6772	5xtc	4701	50.5	1.65	14.4	2975	59.9	1.13	10.2	4701	4701	1787	0.25985	2975	302	0.0474	3.7	0.817	0.817	0.966	0.611	0.748543	0.817	0.505	0.379074
6774	5xte	4222	57.9	1.67	12.9	2706	61.7	1.02	18.7	4222	4222	1296	0.21512	2706	192	0.03811	3.4	0.835	0.835	0.973	0.623	0.759623	0.835	0.579	0.395453
6777	5xwy	1117	57.4	1.43	22.3	783	64.2	0.85	25	1117	1117	425	0.27802	791	255	0.21017	3.2	0.83	0.83	0.922	0.646	0.759709	0.83	0.574	0.450032
6780	5xxu	4381	31.7	1.61	12.9	2239	38.5	1.13	19.6	4381	4381	1537	0.24601	2334	142	0.0257	3.35	0.461	0.461	0.769	0.393	0.520167	0.461	0.317	0.196762
6788	5xyi	4368	35.7	1.59	11.9	2264	37.2	1.15	15.1	4368	4368	1245	0.19002	2389	183	0.03181	3.35	0.503	0.503	0.728	0.378	0.49762	0.503	0.357	0.192813
6790	5xyu	1966	29.9	1.58	12.4	1342	32.3	1.02	12.1	1966	1966	639	0.2156	1420	60	0.03044	3.45	0.426	0.426	0.478	0.327	0.388338	0.426	0.299	0.220481
7018	6aye	1904	61.1	1.73	20.3	1216	61	1.13	10.1	1904	1904	645	0.227	1216	432	0.20339	4.06	0.864	0.864	0.967	0.618	0.754077	0.864	0.611	0.38958
7019	6ayf	1904	52.3	1.81	16.1	1272	62.6	1.04	17.8	1904	1904	483	0.16663	1272	430	0.1714	3.62	0.703	0.703	0.96	0.641	0.76872	0.703	0.523	0.41821
7048	6b44	2879	37.3	1.78	9.1	1194	36.9	1.03	27.5	2879	2879	549	0.12484	1194	173	0.04858	2.9	0.722	0.722	0.91	0.378	0.53413	0.722	0.373	0.153034
7049	6b45	2879	41.2	1.9	8.6	848	26.1	1.37	11.5	2879	2879	761	0.1751	848	146	0.04003	3.5	0.797	0.797	0.906	0.267	0.41245	0.797	0.412	0.0768767
7050	6b46	2308	41.2	1.77	14.3	1117	44.6	1.07	25.2	2308	2308	794	0.23163	1117	153	0.05554	3.1	0.731	0.731	0.942	0.456	0.614524	0.731	0.412	0.21585
7051	6b47	2965	53.7	1.44	19.3	1517	47.3	1.16	28.9	2965	2965	623	0.13571	1517	191	0.04982	3.2	0.827	0.827	0.94	0.481	0.636369	0.827	0.537	0.242004
7052	6b48	2971	35.7	1.88	9	1022	30.3	1.29	16.6	2976	2971	510	0.10827	1022	162	0.04289	3.6	0.711	0.71	0.912	0.313	0.466051	0.7105	0.3564	0.104054
8003	5gag	3595	13.5	1.74	10.8	1919	12.3	1.02	12.5	3636	3595	911	0.16894	2274	109	0.02452	3.8	0.198	0.196	0.235	0.124	0.16234	0.196995	0.133478	0.0649167
8004	5gah	3595	16.7	1.86	13.5	1788	4.4	0.88	16.1	3636	3595	862	0.15652	2286	135	0.0272	3.8	0.242	0.239	0.09	0.044	0.0591045	0.240491	0.165117	0.021637
8013	5gao	2867	32.3	2.1	9.6	611	19.8	1.44	7.7	2867	2867	617	0.14491	611	172	0.05136	4.2	0.486	0.486	0.956	0.204	0.336248	0.486	0.323	0.0421967
8015	5gaq	2592	77.8	1.37	35.7	2088	79.2	1.1	10.1	2592	2592	761	0.20971	2088	1087	0.35891	3.1	0.886	0.886	0.996	0.802	0.888534	0.886	0.778	0.638
8118	5irz	1576	54.1	1.67	27.7	1232	68.8	0.87	13.7	1576	1576	515	0.23802	1232	219	0.12061	3.28	0.735	0.735	0.886	0.693	0.777705	0.735	0.541	0.537827
8119	5is0	1576	47.5	1.87	24.1	1016	58.4	0.85	20.9	1576	1576	453	0.18491	1016	430	0.24692	3.43	0.713	0.713	0.909	0.586	0.712607	0.713	0.475	0.376487
8124	5it9	4848	30.8	1.83	10.4	2464	32.5	1.38	11.4	4848	4848	1051	0.14127	2626	133	0.02105	3.8	0.481	0.481	0.655	0.333	0.441528	0.481	0.308	0.165182
8136	5iyb	5577	44.6	1.91	9.3	2296	38.1	1.31	8.8	5577	5577	1540	0.19175	2296	350	0.04847	3.9	0.793	0.793	0.947	0.39	0.552476	0.793	0.446	0.156854
8137	5iyc	5577	43.7	1.89	8.5	2193	36.7	1.26	9.8	5577	5577	1607	0.19469	2193	340	0.0477	3.9	0.77	0.77	0.953	0.375	0.538215	0.77	0.437	0.144313
8138	5iyd	5407	46.8	1.83	9.9	1782	30.8	1.32	8.9	5407	5407	1726	0.2258	1782	294	0.04402	3.9	0.812	0.812	0.965	0.318	0.478363	0.812	0.468	0.101508
8188	5jzw	5474	52.2	1.9	9.2	1708	28.1	1.46	5.9	5474	5474	1404	0.17726	1708	518	0.08151	4.46	0.85	0.85	0.934	0.292	0.444907	0.85	0.522	0.0876777
8240	5kel	2409	36.2	2.14	7.6	942	35	1.5	6	2409	2409	753	0.19859	942	249	0.07929	4.3	0.511	0.511	0.939	0.367	0.527738	0.511	0.362	0.136862
8354	5t4d	1852	80.3	1.28	74.5	1524	79.7	0.85	24.4	1852	1852	1003	0.47276	1524	446	0.16191	3	0.875	0.875	0.979	0.806	0.884117	0.875	0.803	0.655847
8399	5tcq	5040	46.1	1.86	12.3	3630	68.2	1.12	10	5040	5040	1447	0.19941	3630	1538	0.24231	3.6	0.632	0.632	0.975	0.656	0.784304	0.632	0.461	0.491202
8469	5tv4	1140	47.9	2.09	10.6	623	48.6	1.69	7.8	1140	1140	381	0.20949	623	184	0.11656	4.2	0.561	0.561	0.929	0.508	0.65683	0.561	0.479	0.265595
8477	5u07	3310	36.3	1.89	9.7	1097	31.3	1.24	15.4	3310	3310	852	0.16725	1097	185	0.04417	3.8	0.602	0.602	0.966	0.32	0.480747	0.602	0.363	0.103734
8478	5u0a	3329	43.9	1.75	13.1	2011	56.7	1.12	17.5	3329	3329	828	0.16338	2011	226	0.04913	3.3	0.719	0.719	0.955	0.577	0.719367	0.719	0.439	0.342516
8608	5uvn	2214	51.7	1.66	12.1	1332	49.3	1.43	6.7	2496	2214	558	0.14875	1332	270	0.09271	3.96	0.844	0.749	0.965	0.515	0.671588	0.793667	0.458589	0.263091
8641	5v7q	3216	19.7	1.62	14	1566	19.2	1.19	11.4	3216	3216	810	0.16139	1874	152	0.03473	3.7	0.289	0.289	0.4	0.195	0.262185	0.289	0.197	0.0934925
8643	5v8l	2635	36.2	2.05	7.7	1396	47.9	1.39	6.2	2635	2635	774	0.19168	1396	189	0.05527	4.3	0.545	0.545	0.942	0.499	0.652405	0.545	0.362	0.25377
8713	5vn3	2814	42	1.9	8.1	1356	44.3	1.17	7	2814	2814	685	0.16244	1356	272	0.07114	3.7	0.563	0.563	0.945	0.456	0.615161	0.563	0.42	0.213471
8717	5vn8	2427	41.3	1.81	6.6	1179	45.1	1.18	7.1	2427	2427	620	0.17297	1179	337	0.10189	3.6	0.61	0.61	0.967	0.47	0.632554	0.61	0.413	0.219089
8732	5vt0	3669	45.2	1.78	12.4	1978	49.8	1.2	12.9	3669	3669	739	0.14064	1978	351	0.07281	3.78	0.72	0.72	0.938	0.506	0.65738	0.72	0.452	0.268478
8744	5vy8	3846	35.1	2.15	9.2	3520	14.4	1.98	7.6	3846	3846	955	0.16388	3520	235	0.04385	5.6	0.651	0.651	0.129	0.118	0.123255	0.651	0.351	0.131794
8767	5w5f	2934	53.4	1.61	14.9	392	42.3	1.45	11.6	2934	2934	1144	0.27435	392	160	0.05419	3.4	0.237	0.237	0.903	0.121	0.213404	0.237	0.534	0.0565153
8771	5w5y	5506	28.3	2.02	7.8	2277	38.4	1.32	7.8	5558	5506	1013	0.13009	2277	350	0.04954	3.8	0.581	0.576	0.957	0.392	0.556181	0.578489	0.280352	0.157317
8776	5w66	5795	25.8	2.11	6.3	1937	30.9	1.46	6.4	5848	5795	988	0.11646	1937	280	0.03951	3.9	0.568	0.563	0.959	0.318	0.477623	0.565489	0.255662	0.102348
8783	5w9h	4257	40.6	2.09	8.7	1752	38.2	1.55	6.8	4257	4257	795	0.12614	1752	248	0.04534	4	0.604	0.604	0.953	0.392	0.555503	0.604	0.406	0.157215
8784	5w9i	3618	44.7	1.83	11.9	2073	53.8	1.25	6	3618	3618	730	0.13025	2073	330	0.06629	3.6	0.68	0.68	0.975	0.559	0.710593	0.68	0.447	0.308257
8790	5w9o	4257	42.8	2.13	6.1	1613	34.3	1.64	7.5	4257	4257	800	0.13024	1613	257	0.04704	4.5	0.583	0.583	0.957	0.362	0.525298	0.583	0.428	0.129965
8795	5wc3	4170	57.6	1.83	13.8	3090	66.2	1.5	27.2	4170	4170	1815	0.30499	3090	1036	0.20878	3.5	0.83	0.83	0.931	0.322	0.478503	0.83	0.576	0.490547
8820	5wel	3484	45.1	2.01	8.3	2036	53.8	1.54	6.7	3484	3484	934	0.17538	2036	384	0.08819	4.4	0.77	0.77	0.968	0.565	0.713529	0.77	0.451	0.3144
8823	5weo	3954	47.6	1.9	24.5	2016	49.4	1.32	7.6	3954	3954	924	0.18198	2016	312	0.06014	4.2	0.812	0.812	0.987	0.503	0.666391	0.812	0.476	0.251873
8827	5wfe	1447	35	1.98	10.3	530	28.1	1.39	10.6	1447	1447	320	0.15205	530	126	0.06747	3.64	0.513	0.513	0.802	0.294	0.43027	0.513	0.35	0.102923
8860	5wln	5940	48	1.87	10.5	2565	39.4	1.11	11.1	5940	5940	1421	0.16611	2565	1104	0.16819	3.57	0.511	0.511	0.939	0.379	0.540032	0.511	0.48	0.170136
9513	5gjv	2661	43.9	1.73	14.4	1349	47.7	1.06	12	2665	2661	500	0.12863	1349	287	0.08448	3.6	0.684	0.683	0.961	0.487	0.646419	0.6835	0.438341	0.241453
9535	5gqh	1171	42.3	2.06	10.3	669	51	1.7	11.7	1171	1171	402	0.21723	669	178	0.11997	4.5	0.72	0.72	0.942	0.538	0.684859	0.72	0.423	0.291366
AVERAGE		3790.43	42.8789	1.82922	13.3625	1731.77	41.2328	1.25336	13.3664	3794.95	3790.43	945.547	0.18071	1772.88	358.508	0.0847057	3.68219	0.651969	0.650922	0.84443	0.405141	0.526087	0.651422	0.428153	0.226396
