# Supplementary material for: De novo atomic protein structure modeling for cryoEM density maps using 3D transformer and HMM
Source: Nat Commun. 2024 Jun 29;15:5511. doi: 10.1038/s41467-024-49647-6 (PMC11217428; doi:10.1038/s41467-024-49647-6)
Supplement: Supplementary file 4 — Source Data [file 41467_2024_49647_MOESM4_ESM.zip › Source Data/Cryo2Struct_test_data.xlsx]

## Sheet: Sheet1
Density Map ID	PDB ID	Residues	CA Match	RMSD	Sequence Match	CA Precision	CA Recall	Length of True Structure	Length of Predicted Structure	Aligned Length	TM-Score (Norm by Length True Structure)	Resolution	CA F1	Quality
15089	8a1u	1898	49.5	1.58	10.6	0.81	0.81	1898	1898	615	0.22987	2.86	0.81	0.495
18635	8qsl	1046	45.3	1.94	11.8	0.689	0.689	1046	1046	293	0.17215	2.81	0.689	0.453
15452	8ahx	1608	47.9	1.67	16.2	0.741	0.741	1608	1608	456	0.18117	3.11	0.741	0.479
15649	8atg	1555	39.2	1.98	13.1	0.567	0.567	1555	1555	513	0.21969	2.9	0.567	0.392
26583	7ukl	3795	45.9	1.72	18.1	0.666	0.666	3795	3795	739	0.13098	3.09	0.666	0.459
15687	8avy	1175	55.4	1.47	30.1	0.753	0.753	1175	1175	446	0.28202	2.9	0.753	0.554
28212	8eks	2504	54.5	1.5	24.6	0.667	0.667	2504	2504	780	0.20907	3.1	0.667	0.545
15691	8aw5	798	60.5	1.53	43.5	0.816	0.816	798	798	262	0.22159	2.8	0.816	0.605
15981	8bdc	3852	61.7	1.48	31.6	0.874	0.874	3852	3852	1264	0.26309	2.65	0.874	0.617
16005	8bej	1680	49.1	1.82	11.5	0.583	0.583	1680	1680	506	0.19471	3.24	0.583	0.491
28743	8ezj	2891	42.7	1.92	9.7	0.685	0.685	2891	2891	802	0.19338	3.3	0.685	0.427
16050	8bha	1680	58	1.53	26.2	0.73	0.73	1680	1680	543	0.22505	2.67	0.73	0.58
28748	8ezq	2545	52.9	2.03	9.2	0.684	0.684	2545	2545	671	0.18635	3.7	0.684	0.529
16051	8bhb	1680	63.4	1.54	31	0.723	0.723	1680	1680	660	0.26681	2.54	0.723	0.634
28793	8f1c	1576	48.8	1.51	34.2	0.651	0.651	1576	1576	637	0.26065	2.92	0.651	0.488
16055	8bhi	1680	54.2	1.54	28	0.732	0.732	1680	1680	565	0.22164	2.67	0.732	0.542
28795	8f1d	1576	49.5	1.58	23.1	0.644	0.644	1576	1576	583	0.23925	2.94	0.644	0.495
16058	8bhk	1680	61.6	1.38	39.6	0.826	0.826	1680	1680	614	0.2651	3.3	0.826	0.616
28829	8f32	1535	56.8	1.65	23.4	0.761	0.758	1540	1535	502	0.21515	3.71	0.759497	0.566156
16060	8bhm	1680	50.9	1.94	9.9	0.639	0.639	1680	1680	536	0.20555	2.95	0.639	0.509
28830	8f33	1535	67.5	1.37	47.6	0.828	0.825	1540	1535	726	0.355	3.28	0.826497	0.672808
16063	8bho	1680	50.3	1.86	10.1	0.629	0.629	1680	1680	607	0.23175	2.93	0.629	0.503
28831	8f34	1535	74	1.47	24.1	0.842	0.84	1540	1535	509	0.23966	3.12	0.840999	0.737597
16066	8bhq	1680	50.6	1.54	21.8	0.722	0.722	1680	1680	624	0.24118	3.3	0.722	0.506
28832	8f35	1535	59.3	1.46	25.3	0.754	0.754	1535	1535	449	0.20315	3.17	0.754	0.593
16067	8bhr	1680	74.1	1.48	41.4	0.873	0.873	1680	1680	581	0.26266	3.38	0.873	0.741
29049	8ffo	2416	52.5	1.54	33.4	0.709	0.709	2416	2416	706	0.22268	3.5	0.709	0.525
16068	8bhs	1680	43.2	2	9.7	0.608	0.608	1680	1680	493	0.1903	3.24	0.608	0.432
29068	8ffv	1942	39.4	1.81	10.7	0.64	0.64	1942	1942	500	0.1699	3.01	0.64	0.394
16110	8blo	1056	55.1	1.48	21.6	0.691	0.691	1056	1056	320	0.20384	2.9	0.691	0.551
29069	8ffw	1939	34.6	1.98	6.1	0.552	0.552	1939	1939	538	0.18912	3.23	0.552	0.346
16112	8blp	1065	56.1	1.42	32.2	0.678	0.678	1065	1065	371	0.22173	2.6	0.678	0.561
29085	8fhh	2424	55.9	1.46	27.7	0.745	0.745	2424	2424	697	0.19951	3.09	0.745	0.559
16328	8bym	963	56.1	1.39	47.2	0.66	0.66	963	963	343	0.24201	3.15	0.66	0.561
29086	8fhi	2440	58.4	1.65	19.9	0.736	0.736	2440	2440	569	0.17519	3.25	0.736	0.584
16332	8bys	968	52	1.53	10.7	0.605	0.605	968	968	283	0.18235	3.28	0.605	0.52
29087	8fhk	1219	40	2	12.9	0.627	0.627	1219	1219	383	0.20625	2.9	0.627	0.4
16534	8cau	1635	37.6	1.81	13.8	0.648	0.648	1635	1635	490	0.1937	3.4	0.648	0.376
29524	8fx5	1127	43	1.63	12	0.659	0.659	1127	1127	307	0.16939	2.45	0.659	0.43
29605	8fz7	2156	62.3	1.51	25.6	0.897	0.897	2156	2156	910	0.31539	2.88	0.897	0.623
29645	8g05	1140	37.3	1.77	9.4	0.603	0.603	1140	1140	334	0.18344	3	0.603	0.373
29728	8g4o	2094	40.7	1.89	9.4	0.653	0.653	2094	2094	648	0.20814	3.06	0.653	0.407
29823	8g7t	1619	44.2	1.74	12.4	0.663	0.663	1619	1619	392	0.15191	3.2	0.663	0.442
29825	8g7v	1621	41.3	1.91	8.1	0.64	0.64	1621	1621	271	0.11046	3.9	0.64	0.413
32940	7x1g	1352	55	1.44	28.9	0.749	0.749	1352	1352	407	0.21502	2.94	0.749	0.55
32941	7x1h	1352	56.4	1.39	27.8	0.711	0.711	1352	1352	429	0.21236	2.96	0.711	0.564
17655	8pg0	737	49.3	1.54	16.8	0.722	0.722	737	737	228	0.19502	2.97	0.722	0.493
32942	7x1i	1356	61.7	1.46	21.8	0.715	0.715	1356	1356	432	0.22485	2.94	0.715	0.617
32943	7x1j	1356	58	1.37	30	0.761	0.761	1356	1356	435	0.2362	2.84	0.761	0.58
18148	8q4h	1184	66.9	1.4	30.3	0.749	0.749	1184	1184	457	0.2706	2.83	0.749	0.669
33608	7y4w	5385	43.3	1.97	11.5	0.593	0.593	5385	5385	1168	0.15327	3.67	0.593	0.433
18350	8qeb	1098	45.9	1.68	13.3	0.678	0.678	1098	1098	386	0.22965	3.3	0.678	0.459
33611	7y53	5382	41	1.89	11.9	0.655	0.655	5382	5382	1133	0.14037	3.61	0.655	0.41
18351	8qec	1101	48.1	1.62	13	0.734	0.734	1101	1101	342	0.18853	3.3	0.734	0.481
33785	7yfc	1262	45.8	1.57	14.4	0.662	0.662	1263	1262	264	0.14391	3	0.662	0.457637
18352	8qed	1101	46.5	1.73	9.2	0.681	0.681	1101	1101	406	0.23452	3.27	0.681	0.465
33786	7yfd	1260	44.5	1.57	9.6	0.639	0.639	1260	1260	320	0.16488	3.1	0.639	0.445
18353	8qee	823	49.3	1.45	18.5	0.678	0.678	823	823	346	0.27969	2.43	0.678	0.493
34091	7ytp	1462	60.7	1.54	35.4	0.846	0.846	1462	1462	481	0.26956	2.77	0.846	0.607
18453	8qjx	997	36	1.91	10	0.615	0.615	997	997	325	0.19971	3.3	0.615	0.36
34103	7yub	997	43.4	1.55	16.9	0.613	0.613	997	997	199	0.12984	3.22	0.613	0.434
18454	8qjy	798	29.7	2.02	13.1	0.559	0.559	798	798	198	0.16239	3.5	0.559	0.297
34104	7yud	1105	40.5	1.64	16.3	0.624	0.624	1105	1105	341	0.19219	2.98	0.624	0.405
18455	8qk3	955	35.9	2.04	6.7	0.57	0.57	955	955	282	0.189	3.2	0.57	0.359
34105	7yuf	1105	45.3	1.68	11	0.687	0.687	1105	1105	252	0.14973	3.29	0.687	0.453
18464	8qkk	730	46.3	1.61	17.2	0.697	0.697	730	730	326	0.26613	3.23	0.697	0.463
34219	8gs3	1067	53.8	1.92	8.4	0.727	0.727	1067	1067	272	0.16051	3.9	0.727	0.538
18634	8qsk	1046	55.1	1.75	19.8	0.763	0.763	1046	1046	328	0.19619	3.3	0.763	0.551
27552	8dn2	1696	40.4	1.84	12.4	0.639	0.639	1696	1696	557	0.2159	3.9	0.639	0.404
34303	8gw6	1101	57.2	1.57	23.3	0.708	0.708	1101	1101	311	0.17565	3.3	0.708	0.572
27555	8dn5	1689	42.4	1.69	17	0.642	0.642	1689	1689	454	0.17391	3.63	0.642	0.424
34304	8gw7	945	48.9	1.65	26.4	0.805	0.805	945	945	254	0.1685	3.3	0.805	0.489
28206	8ekl	2485	37.5	1.44	15.2	0.555	0.552	2499	2485	557	0.14462	3.06	0.553496	0.372899
34437	8h2g	1145	49.2	1.69	12.1	0.688	0.688	1145	1145	267	0.15647	3.01	0.688	0.492
28211	8ekr	2452	52.2	1.48	15	0.814	0.814	2452	2452	476	0.1288	3	0.814	0.522
34530	8h86	765	49.4	1.33	41.8	0.642	0.629	780	765	315	0.29856	2.56	0.635434	0.4845
34531	8h87	777	41.5	1.43	11.5	0.592	0.576	798	777	297	0.21502	2.53	0.58389	0.404079
34610	8hb0	615	69.9	1.17	61.6	0.855	0.855	615	615	395	0.54418	2.9	0.855	0.699
34673	8hdh	615	65.4	1.28	55.2	0.81	0.81	615	615	358	0.47369	3.1	0.81	0.654
34705	8hez	611	55.5	1.31	31.3	0.781	0.781	611	611	235	0.24572	2.8	0.781	0.555
34712	8hf4	1126	48.8	1.81	16.9	0.754	0.754	1126	1126	403	0.22846	2.8	0.754	0.488
34713	8hf5	1126	51.5	1.78	23.8	0.757	0.757	1126	1126	450	0.2525	2.9	0.757	0.515
34714	8hf6	1126	49.6	1.81	16.8	0.786	0.786	1126	1126	360	0.21009	3.1	0.786	0.496
34737	8hg7	619	67.5	1.23	68.9	0.837	0.837	619	619	512	0.70094	3.1	0.837	0.675
34871	8hlb	977	44.1	1.82	9.7	0.668	0.668	977	977	235	0.14342	3.63	0.668	0.441
34909	8hnb	562	44	1.71	16.6	0.637	0.637	562	562	215	0.23112	3.53	0.637	0.44
34910	8hnc	570	42.6	1.59	31.3	0.595	0.595	570	570	259	0.28458	3.73	0.595	0.426
34911	8hnd	560	46.4	1.61	11.5	0.707	0.707	560	560	235	0.25266	3.19	0.707	0.464
34933	8hpm	1758	41.4	1.97	14.3	0.683	0.683	1758	1758	507	0.19413	3.82	0.683	0.414
34941	8hpr	1696	41.9	2.01	11.3	0.69	0.69	1696	1696	451	0.17593	3.75	0.69	0.419
34942	8hps	1722	47	1.81	13.3	0.739	0.739	1722	1722	643	0.24276	3.51	0.739	0.47
34943	8hpt	1091	51.8	1.55	13.9	0.748	0.745	1095	1089	232	0.13022	3.39	0.746497	0.516108
34947	8hqc	1186	44.5	1.78	11.9	0.712	0.712	1186	1186	361	0.19335	3.89	0.712	0.445
34950	8hqm	1104	30.3	2.04	6.6	0.655	0.655	1104	1104	249	0.13676	2.95	0.655	0.303
34951	8hqn	1107	36.7	1.99	8.1	0.646	0.646	1107	1107	306	0.16887	3	0.646	0.367
35145	8i38	1042	39.9	1.65	10.1	0.561	0.561	1042	1042	305	0.19379	2.9	0.561	0.399
35146	8i39	1076	44.2	1.5	19.7	0.621	0.621	1076	1076	359	0.1976	2.85	0.621	0.442
35147	8i3a	1124	49	1.38	30.9	0.663	0.663	1124	1124	360	0.20343	3.04	0.663	0.49
35148	8i3b	1100	54	1.55	25.9	0.722	0.722	1100	1100	312	0.18154	3.08	0.722	0.54
35149	8i3c	1104	50.2	1.42	25.1	0.726	0.726	1104	1104	340	0.19737	2.85	0.726	0.502
35150	8i3d	1132	61.8	1.33	39.7	0.759	0.759	1132	1132	388	0.21646	2.81	0.759	0.618
35155	8i3s	420	31.4	1.93	6.1	0.486	0.486	420	420	146	0.19652	3.9	0.486	0.314
35156	8i3u	437	38.9	1.79	11.8	0.554	0.554	437	437	144	0.19947	3.6	0.554	0.389
35254	8i91	2658	44.9	1.85	17.9	0.658	0.658	2658	2658	882	0.23992	3.3	0.658	0.449
35255	8i92	2710	48.3	1.9	28.9	0.646	0.646	2710	2710	931	0.24642	3.2	0.646	0.483
35256	8i93	2710	44.3	1.79	27.8	0.637	0.637	2710	2710	836	0.22226	3.1	0.637	0.443
35257	8i95	1121	52.8	1.48	14	0.731	0.73	1122	1121	310	0.17761	2.88	0.7305	0.527529
35259	8i97	1113	48.7	1.6	10.9	0.688	0.688	1113	1113	369	0.21	3.19	0.688	0.487
35263	8i9a	1130	39.5	1.77	9.6	0.642	0.642	1131	1130	281	0.16007	3.57	0.642	0.394651
35275	8i9l	1183	36.9	1.78	7.8	0.56	0.56	1183	1183	332	0.17413	3.18	0.56	0.369
35282	8i9s	1113	42.9	1.74	10.5	0.657	0.657	1113	1113	270	0.16423	3.26	0.657	0.429
35292	8ia2	1203	30.3	1.99	9.6	0.497	0.497	1203	1203	268	0.14575	3.21	0.497	0.303
35442	8ihb	1131	53.8	1.55	11.3	0.779	0.779	1131	1131	270	0.14505	2.85	0.779	0.538
35488	8ijl	1248	51.8	1.51	18.7	0.713	0.713	1248	1248	459	0.22933	2.62	0.713	0.518
35601	8inr	912	47.9	1.6	16.5	0.636	0.635	913	912	308	0.22593	2.73	0.6355	0.478475
35615	8ioc	1041	36.9	1.83	14.1	0.619	0.618	1042	1041	344	0.20944	2.86	0.6185	0.368646
35616	8iod	1021	44.2	1.74	9.5	0.623	0.621	1024	1021	293	0.18156	2.59	0.621998	0.440705
35706	8itl	1035	46.8	1.62	13.2	0.671	0.671	1035	1035	303	0.18675	3.23	0.671	0.468
35707	8itm	1035	48.6	1.6	14.9	0.719	0.719	1035	1035	321	0.19086	3.13	0.719	0.486
35713	8iu0	765	45.4	1.23	31.2	0.586	0.577	777	765	308	0.23637	2.66	0.581465	0.446988
35838	8izb	1046	48.9	1.52	19.4	0.751	0.751	1046	1046	352	0.22666	3.06	0.751	0.489
36048	8j7t	1438	54.9	1.59	20.3	0.767	0.767	1438	1438	559	0.26009	2.2	0.767	0.549
36049	8j7u	1423	36	1.83	14.8	0.675	0.675	1423	1423	334	0.15039	3.12	0.675	0.36
36050	8j7v	1432	46.9	1.71	18.5	0.764	0.764	1432	1432	552	0.26839	2.79	0.764	0.469
36051	8j7w	1425	48.4	1.69	14.1	0.763	0.763	1425	1425	404	0.16754	2.92	0.763	0.484
36052	8j7x	1440	37.4	1.99	10.9	0.601	0.601	1440	1440	327	0.15001	3.4	0.601	0.374
36053	8j7y	1426	54.3	1.9	12.7	0.836	0.836	1426	1426	517	0.23237	3.4	0.836	0.543
36055	8j80	1444	43.7	1.73	18.5	0.715	0.715	1444	1444	514	0.24982	2.68	0.715	0.437
36076	8jda	848	48.3	1.77	12.4	0.708	0.708	848	848	303	0.22512	3.67	0.708	0.483
36077	8jd9	1870	53.2	1.6	19.9	0.718	0.718	1870	1870	640	0.22954	2.87	0.718	0.532
36125	8ja7	1784	40.2	1.88	12.1	0.686	0.686	1784	1784	500	0.18533	3.02	0.686	0.402
36150	8jc7	3136	50.6	1.35	14.5	0.765	0.763	3143	3136	624	0.13191	2.06	0.763999	0.504873
36190	8jej	1089	41.4	1.42	19.5	0.548	0.548	1089	1089	264	0.14904	2.5	0.548	0.414
36191	8jek	1089	43.6	1.37	14.5	0.577	0.577	1089	1089	355	0.20288	2.7	0.577	0.436
36300	8jhy	1144	42.2	1.69	7.9	0.652	0.652	1144	1144	324	0.18628	2.87	0.652	0.422
36312	8jii	1144	35.6	1.71	8.4	0.543	0.543	1144	1144	294	0.17016	3.17	0.543	0.356
36317	8jil	1141	33.9	1.88	9.8	0.599	0.599	1141	1141	325	0.1793	3.5	0.599	0.339
36318	8jim	1144	44.2	1.75	11.1	0.675	0.675	1144	1144	363	0.20618	2.98	0.675	0.442
36323	8jip	1180	38.8	1.77	12	0.704	0.704	1180	1180	302	0.16517	2.85	0.704	0.388
36324	8jiq	1134	49.3	1.69	19.9	0.809	0.809	1134	1134	272	0.15296	3.4	0.809	0.493
36325	8jir	1167	36.7	1.69	10.3	0.626	0.626	1167	1167	296	0.1631	2.57	0.626	0.367
36326	8jis	1174	37	1.67	10.4	0.625	0.625	1174	1174	304	0.16557	2.46	0.625	0.37
36327	8jit	1176	42.8	1.72	14.3	0.668	0.668	1176	1176	295	0.16256	2.91	0.668	0.428
36328	8jiu	1177	42.4	1.74	13.8	0.689	0.688	1178	1177	361	0.18822	2.76	0.6885	0.42364
36342	8jj8	375	42.4	1.61	22.6	0.624	0.624	375	375	160	0.24313	3.2	0.624	0.424
36360	8jjl	375	41.3	1.57	23.2	0.557	0.557	375	375	152	0.23744	3.2	0.557	0.413
36361	8jjo	375	35.5	1.75	10.5	0.539	0.539	375	375	153	0.24281	3.4	0.539	0.355
36399	8jlj	1132	53.5	1.55	13.4	0.751	0.751	1132	1132	458	0.27855	3.1	0.751	0.535
36400	8jlk	1129	37.7	1.92	9.6	0.666	0.666	1129	1129	317	0.17796	3.22	0.666	0.377
36401	8jln	1152	44.5	1.74	11.5	0.694	0.694	1152	1152	246	0.14041	3.24	0.694	0.445
36402	8jlo	922	37.2	1.69	10.2	0.64	0.64	922	922	232	0.15731	3.52	0.64	0.372
36403	8jlp	921	43	1.7	11.9	0.623	0.623	921	921	247	0.16267	3.23	0.623	0.43
36404	8jlq	1140	45	1.74	11.3	0.733	0.733	1140	1140	389	0.22332	2.84	0.733	0.45
36405	8jlr	1130	48.1	1.64	11.8	0.727	0.727	1130	1130	351	0.21293	3	0.727	0.481
36426	8jmt	234	40.6	1.71	11.6	0.573	0.573	234	234	106	0.26358	3.3	0.573	0.406
36481	8jpj	1466	61	1.52	31.1	0.763	0.763	1466	1466	541	0.27496	3.5	0.763	0.61
36485	8jpo	1466	61.9	1.44	47.9	0.838	0.838	1466	1466	795	0.42928	3.4	0.838	0.619
36487	8jpr	1460	50.7	1.57	15.4	0.695	0.695	1460	1460	372	0.16351	3.4	0.695	0.507
36625	8jso	1145	41.7	1.83	9	0.697	0.696	1146	1145	301	0.16615	3.4	0.6965	0.416636
36626	8jsp	1102	41.7	1.86	6.5	0.672	0.672	1102	1102	396	0.23644	3.65	0.672	0.417
36661	8jul	1246	48.1	1.53	21.7	0.697	0.697	1246	1246	372	0.21412	2.92	0.697	0.481
36662	8jun	1356	54.7	1.5	18.1	0.738	0.738	1356	1356	456	0.23591	2.38	0.738	0.547
36668	8jv5	949	43.9	1.65	12.9	0.643	0.643	949	949	314	0.2112	3.23	0.643	0.439
36669	8jv6	948	48.7	1.55	11.7	0.726	0.726	948	948	320	0.21067	3.43	0.726	0.487
36736	8jz7	1144	33.7	1.83	7.3	0.577	0.577	1144	1144	284	0.15698	2.6	0.577	0.337
36751	8jzr	456	45.8	1.58	18.2	0.66	0.66	456	456	185	0.2358	3.25	0.66	0.458
36752	8jzs	972	56.1	1.5	33.6	0.777	0.777	972	972	337	0.23242	2.95	0.777	0.561
36753	8jzu	488	50.6	1.61	14.2	0.719	0.719	488	488	210	0.25395	3.05	0.719	0.506
36754	8jzx	910	54.9	1.51	30.4	0.773	0.773	910	910	279	0.19604	2.5	0.773	0.549
36755	8jzz	1198	41.2	1.77	9.9	0.634	0.634	1198	1198	328	0.17782	3.31	0.634	0.412
36882	8k4b	1126	44.2	2.1	9.2	0.559	0.559	1126	1126	345	0.19863	3.9	0.559	0.442
36887	8k4n	1117	52.7	1.51	15.1	0.738	0.738	1117	1117	371	0.24781	2.83	0.738	0.527
36922	8k6l	547	45	1.47	22.4	0.645	0.645	547	547	200	0.22254	2.92	0.645	0.45
36937	8k7b	1180	51.4	1.83	16.2	0.748	0.748	1180	1180	390	0.2162	3.9	0.748	0.514
36938	8k7c	1174	46.7	1.87	11.7	0.706	0.706	1174	1174	306	0.18158	3.9	0.706	0.467
37224	8kgk	1006	48.2	1.76	13	0.733	0.733	1006	1006	335	0.21293	3.16	0.733	0.482
37236	8kh4	1001	43.6	1.68	10.8	0.662	0.662	1001	1001	280	0.17968	3.1	0.662	0.436
37237	8kh5	1030	49.9	1.57	16.9	0.714	0.714	1030	1030	306	0.18762	2.83	0.714	0.499
37397	8wam	1102	47	1.7	12.7	0.628	0.628	1102	1102	364	0.20149	3.23	0.628	0.47
37418	8wba	1106	51.4	1.61	15.1	0.719	0.719	1106	1106	336	0.20083	3.1	0.719	0.514
37426	8wbx	934	49.3	1.8	10	0.696	0.696	934	934	297	0.19343	3.23	0.696	0.493
37455	8wd6	1025	45.8	1.63	19	0.687	0.687	1025	1025	284	0.18914	2.87	0.687	0.458
37771	8wrb	1135	47.6	1.49	11.5	0.708	0.708	1135	1135	336	0.19129	2.91	0.708	0.476
40181	8gka	2500	56.6	1.41	35.5	0.75	0.75	2500	2500	925	0.29047	2.55	0.75	0.566
40270	8sai	1147	38.9	1.72	10.1	0.637	0.637	1148	1147	323	0.17135	3.27	0.637	0.388661
40334	8sc1	446	47.1	1.57	15.2	0.646	0.646	446	446	177	0.21726	2.92	0.646	0.471
40335	8sc2	453	36.9	1.78	10.2	0.589	0.589	453	453	198	0.26503	3.36	0.589	0.369
40336	8sc3	445	40	1.81	12.4	0.638	0.638	445	445	187	0.24747	3.24	0.638	0.4
40337	8sc4	456	36.6	1.83	13.8	0.539	0.539	456	456	190	0.25779	3.46	0.539	0.366
40339	8sc6	447	46.3	1.6	13.5	0.673	0.673	447	447	202	0.25265	3.13	0.673	0.463
40349	8sd3	948	62	1.38	61.2	0.72	0.72	948	948	415	0.36137	2.95	0.72	0.62
40350	8sda	939	39.8	1.66	25.4	0.564	0.564	939	939	297	0.21398	3.32	0.564	0.398
40352	8sdu	500	55.6	1.34	22.7	0.762	0.762	500	500	215	0.263	2.05	0.762	0.556
40354	8sdy	494	49.8	1.41	18.7	0.713	0.713	494	494	169	0.21954	2.79	0.713	0.498
40355	8sdz	500	54.4	1.44	21.3	0.804	0.804	500	500	215	0.24921	2.86	0.804	0.544
40450	8sg1	1127	51.6	1.55	12.7	0.735	0.733	1129	1127	393	0.22367	2.94	0.733999	0.515086
40568	8skv	1632	45.9	1.67	9.9	0.675	0.675	1632	1632	425	0.16693	3.1	0.675	0.459
40601	8smr	3000	47	1.58	11.8	0.72	0.719	3002	3000	633	0.13887	2.7	0.7195	0.469687
40625	8snh	2992	47.4	1.56	13	0.719	0.719	2994	2992	887	0.19383	2.7	0.719	0.473683
40714	8sqw	2577	53.9	1.49	23.8	0.833	0.833	2577	2577	812	0.23468	2.16	0.833	0.539
40717	8sr1	2577	61.6	1.5	21.6	0.827	0.827	2577	2577	845	0.227	2.18	0.827	0.616
40718	8sr2	2577	50.8	1.55	14	0.789	0.789	2577	2577	851	0.21773	2.36	0.789	0.508
40719	8sr4	2577	57.2	1.49	33	0.838	0.838	2577	2577	814	0.24029	3.12	0.838	0.572
40741	8ss2	3802	45.7	1.79	12.2	0.678	0.678	3802	3802	793	0.13681	3.58	0.678	0.457
40742	8ss3	2280	40.7	1.54	23.5	0.553	0.553	2280	2280	629	0.18048	3.21	0.553	0.407
40743	8ss4	2278	47.4	1.59	20.9	0.686	0.686	2278	2278	614	0.18194	3.3	0.686	0.474
40744	8ss5	1998	42.6	1.74	14.3	0.617	0.617	1998	1998	547	0.17496	3.56	0.617	0.426
40745	8ss6	3794	50.3	1.64	13.9	0.699	0.699	3794	3794	1017	0.1891	3.01	0.699	0.503
40746	8ss7	2266	47	1.48	20.3	0.627	0.627	2266	2266	559	0.16031	2.76	0.627	0.47
40747	8ss8	3514	50.9	1.6	16.8	0.692	0.692	3514	3514	904	0.17674	2.81	0.692	0.509
40748	8ss9	1986	55.4	1.57	25.6	0.641	0.641	1986	1986	515	0.17607	2.72	0.641	0.554
40749	8ssa	3840	45.2	1.99	12.3	0.648	0.648	3840	3840	913	0.16259	3.88	0.648	0.452
40750	8ssb	2304	40.5	1.84	16.2	0.627	0.627	2304	2304	561	0.15709	3.66	0.627	0.405
40768	8sun	1442	43.9	1.63	14.8	0.664	0.663	1445	1442	464	0.20432	3.12	0.6635	0.438089
40776	8sur	1374	48.9	1.57	19.1	0.723	0.721	1379	1374	332	0.1516	3.1	0.721999	0.487227
40908	8szc	1235	31.3	1.96	8.3	0.537	0.537	1235	1235	428	0.21641	3.06	0.537	0.313
40933	8t03	852	54.5	1.45	16.4	0.685	0.685	852	852	286	0.21567	2.72	0.685	0.545
40934	8t04	852	57.7	1.47	24.4	0.755	0.755	852	852	328	0.25921	2.98	0.755	0.577
40935	8t05	631	52.1	1.5	20.1	0.713	0.713	631	631	212	0.19834	3.22	0.713	0.521
40936	8t06	852	48.4	1.69	19.9	0.724	0.724	852	852	352	0.26259	3.32	0.724	0.484
40937	8t07	852	55.9	1.65	13	0.711	0.711	852	852	267	0.19182	3.38	0.711	0.559
40974	8t1p	1239	50.7	1.5	14.2	0.711	0.711	1239	1239	408	0.21448	2.96	0.711	0.507
41066	8t69	386	42	1.42	52.5	0.547	0.547	386	386	171	0.326	2.89	0.547	0.42
41067	8t6a	387	40.3	1.47	21.8	0.589	0.589	387	387	189	0.27079	3.17	0.589	0.403
41081	8t6u	1032	43	1.74	15.8	0.645	0.645	1032	1032	286	0.17253	3.13	0.645	0.43
41082	8t6v	1032	49.6	1.78	16	0.763	0.763	1032	1032	349	0.20954	2.95	0.763	0.496
41089	8t7a	2040	55.3	1.39	16	0.757	0.757	2040	2040	435	0.14164	2.8	0.757	0.553
41099	8t8m	1770	32.8	1.95	8.3	0.59	0.59	1770	1770	425	0.15801	3	0.59	0.328
41134	8tag	1448	44.1	1.62	16.6	0.653	0.651	1451	1448	374	0.15978	3.2	0.651998	0.440088
41136	8tai	1448	47.7	1.62	18.9	0.704	0.703	1451	1448	493	0.2346	3.1	0.7035	0.476014
41137	8tal	1448	48.4	1.66	15.9	0.745	0.744	1451	1448	431	0.18923	3.2	0.7445	0.482999
41144	8tb0	1090	43.2	1.83	10.4	0.661	0.661	1090	1090	274	0.15783	3.47	0.661	0.432
41145	8tb7	879	49.5	1.63	20.5	0.746	0.746	879	879	363	0.27534	2.94	0.746	0.495
41164	8tdj	3269	48.2	1.91	13.3	0.803	0.803	3269	3269	689	0.13985	3.7	0.803	0.482
41165	8tdk	3269	44.5	1.94	8.2	0.754	0.754	3269	3269	791	0.16459	3.5	0.754	0.445
41166	8tdl	2548	39.6	1.86	7.6	0.762	0.762	2548	2548	505	0.13273	3.6	0.762	0.396
41168	8tdm	3269	31.9	1.93	10.4	0.813	0.813	3269	3269	901	0.19574	3.7	0.813	0.319
41269	8thr	389	45	1.84	8	0.733	0.733	389	389	201	0.30868	3.12	0.733	0.45
41613	8ttw	3744	57.2	1.58	12.3	0.682	0.682	3744	3744	939	0.16497	2.96	0.682	0.572
41624	8tul	1585	73.8	1.28	52.6	0.891	0.891	1585	1585	547	0.24081	2.8	0.891	0.738
41628	8tup	1590	63.5	1.46	38.6	0.843	0.843	1590	1590	785	0.36426	3.3	0.843	0.635
41768	8tzs	480	36.2	1.88	8	0.631	0.631	480	480	203	0.25064	3.84	0.631	0.362
41840	8u26	986	34.8	1.72	12.2	0.5	0.5	986	986	241	0.15268	2.5	0.5	0.348
41845	8u2c	1948	54.9	1.68	20.6	0.821	0.821	1948	1948	359	0.11603	2.5	0.821	0.549
41899	8u4v	862	48.4	1.57	13.7	0.686	0.686	862	862	295	0.20945	2.99	0.686	0.484
16888	8oi8	1810	63.8	1.23	69.6	0.742	0.74	1815	1810	640	0.29081	2.28	0.740999	0.636242
15230	8a8e	7248	45.7	1.57	15.9	0.829	0.829	7248	7248	1859	0.17917	2.9	0.829	0.457
15475	8aja	3270	58.1	1.45	20.9	0.758	0.758	3270	3270	795	0.16906	2.59	0.758	0.581
16889	8oid	1845	68.9	1.26	75.5	0.795	0.792	1850	1845	1043	0.48817	2.3	0.793497	0.687138
15789	8b0n	509	62.9	1.32	51.7	0.802	0.8	510	509	311	0.47906	2.67	0.800999	0.627767
16890	8oie	3262	54.6	1.4	13.6	0.761	0.761	3262	3262	570	0.12059	2.35	0.761	0.546
15791	8b0p	510	58	1.41	39.2	0.778	0.778	510	510	273	0.35626	2.86	0.778	0.58
17110	8oqa	1650	71.2	1.36	40	0.856	0.856	1650	1650	685	0.3062	2.9	0.856	0.712
15825	8b3d	5876	34	1.58	9.8	0.537	0.537	5876	5876	1213	0.13995	2.6	0.537	0.34
17129	8orm	632	53.8	1.51	15.9	0.81	0.81	632	632	174	0.17348	1.9	0.81	0.538
15931	8b9g	953	42	1.79	10	0.658	0.658	953	953	404	0.2669	2.86	0.658	0.42
17251	8ox0	787	46.8	1.42	37.2	0.601	0.601	787	787	253	0.19611	2.52	0.601	0.468
15932	8b9i	984	31.5	1.93	7.4	0.605	0.605	984	984	319	0.19215	2.95	0.605	0.315
17252	8ox1	902	45.3	1.55	23.4	0.598	0.596	905	902	310	0.22292	2.7	0.596998	0.451498
15966	8bcm	4216	56.1	1.37	29.4	0.797	0.797	4216	4216	1370	0.24251	2.15	0.797	0.561
17257	8ox5	1197	38.9	1.85	11.6	0.574	0.574	1197	1197	335	0.1752	2.9	0.574	0.389
17258	8ox6	903	45.1	1.61	11.3	0.653	0.653	903	903	252	0.18338	2.39	0.653	0.451
15970	8bcw	2029	43.6	1.48	17.1	0.598	0.598	2029	2029	506	0.16092	2.11	0.598	0.436
17259	8ox7	1439	51.7	1.44	11.9	0.691	0.69	1440	1439	340	0.15979	2.56	0.6905	0.516641
16041	8bgw	1500	65.4	1.19	58.5	0.825	0.824	1502	1500	788	0.41347	2.2	0.8245	0.653129
17260	8ox8	1451	51.2	1.44	16.4	0.716	0.716	1452	1451	476	0.20183	2.98	0.716	0.511647
17261	8ox9	1411	49.6	1.47	16.9	0.688	0.688	1411	1411	499	0.23201	2.72	0.688	0.496
16092	8bk8	4044	69	1.43	17	0.844	0.844	4044	4044	1073	0.19353	2.9	0.844	0.69
17262	8oxa	1363	48.3	1.45	16	0.671	0.671	1363	1363	437	0.2106	2.76	0.671	0.483
16093	8bk9	4128	69.2	1.28	39.5	0.891	0.891	4128	4128	2051	0.40785	2.1	0.891	0.692
17263	8oxb	1363	42.2	1.56	15.5	0.583	0.583	1363	1363	398	0.18167	2.99	0.583	0.422
16094	8bka	4128	84.3	1.24	77.2	0.912	0.912	4128	4128	2326	0.47069	2.7	0.912	0.843
17264	8oxc	1363	47.2	1.52	14.8	0.649	0.649	1363	1363	448	0.23463	2.58	0.649	0.472
16095	8bkb	4128	91.3	1.18	77.7	0.855	0.855	4128	4128	2020	0.40282	2.2	0.855	0.913
17267	8oxp	5544	31.4	1.91	10.1	0.698	0.698	5544	5544	954	0.11973	2.6	0.698	0.314
16100	8bl2	7322	47.6	1.63	16.5	0.697	0.697	7322	7322	1604	0.15439	2.3	0.697	0.476
17268	8oxq	3100	44.1	1.81	9.6	0.643	0.643	3100	3100	675	0.14871	2.5	0.643	0.441
16106	8blc	7322	49.5	1.59	13.5	0.696	0.696	7322	7322	1464	0.13496	2.7	0.696	0.495
17287	8oyi	2577	66.3	1.27	55.4	0.864	0.864	2577	2577	1029	0.32917	2.19	0.864	0.663
16118	8bmd	7322	42.2	1.6	15.8	0.742	0.742	7322	7322	1729	0.1604	2.8	0.742	0.422
16124	8bms	822	51.3	1.42	23.2	0.691	0.691	822	822	241	0.18554	2.6	0.691	0.513
16140	8bob	1604	50.4	1.68	15.6	0.796	0.796	1604	1604	350	0.14771	2.94	0.796	0.504
17360	8p2c	2588	59	1.84	8.6	0.705	0.705	2588	2588	591	0.14482	2.59	0.705	0.59
16333	8byt	924	57.1	1.33	21	0.63	0.63	924	924	270	0.18403	2.78	0.63	0.571
16355	8c06	3298	55.4	1.62	15.3	0.808	0.808	3298	3298	561	0.1141	2.7	0.808	0.554
17369	8p2l	5152	43.3	1.97	13.3	0.766	0.766	5152	5152	1356	0.17409	2.68	0.766	0.433
16379	8c1p	2300	55.9	1.38	30.4	0.785	0.783	2306	2300	718	0.22397	2.9	0.783999	0.557546
16380	8c1q	2315	65.3	1.45	29.2	0.808	0.807	2319	2315	629	0.18132	2.82	0.8075	0.651874
16390	8c2h	1238	70.1	1.27	72.8	0.881	0.877	1244	1238	895	0.61686	2.64	0.878995	0.697619
16391	8c2i	1259	61.8	1.37	57.8	0.833	0.831	1263	1259	724	0.46094	2.7	0.831999	0.616043
17389	8p3p	2656	55.4	1.7	8.2	0.699	0.699	2656	2656	529	0.13207	2.5	0.699	0.554
16433	8c54	1928	61.6	1.48	14.8	0.814	0.814	1928	1928	462	0.16028	2.52	0.814	0.616
17392	8p3q	2299	38.6	1.72	18.3	0.654	0.652	2306	2299	561	0.15687	2.95	0.652998	0.384828
16475	8c8g	2530	55.7	1.47	10.9	0.813	0.813	2530	2530	625	0.16915	2.98	0.813	0.557
17393	8p3s	2316	38.8	1.71	16.8	0.669	0.667	2323	2316	592	0.16524	2.95	0.667999	0.386831
16513	8c9x	1635	48.5	1.66	18.5	0.766	0.766	1635	1635	547	0.22303	2.3	0.766	0.485
17402	8p49	2192	43.8	1.71	12.8	0.69	0.69	2192	2192	479	0.14283	2.79	0.69	0.438
16520	8ca7	848	42	1.44	27.5	0.579	0.579	848	848	217	0.15908	2.06	0.579	0.42
17429	8p4x	1052	51.5	1.44	12.5	0.65	0.65	1052	1052	282	0.16836	2.57	0.65	0.515
16521	8ca9	4074	60	1.37	23.2	0.774	0.774	4074	4074	1039	0.19526	2.29	0.774	0.6
17508	8p6v	630	53.2	1.6	13.4	0.779	0.779	630	630	186	0.18513	1.9	0.779	0.532
16524	8cad	3816	57.9	1.52	23.6	0.807	0.807	3816	3816	983	0.18026	2.85	0.807	0.579
17511	8p6y	630	67.8	1.39	54.1	0.873	0.873	630	630	458	0.61137	1.9	0.873	0.678
17574	8p97	958	39.9	1.46	13.6	0.523	0.523	958	958	267	0.17583	2.75	0.523	0.399
17575	8p98	956	34.8	1.68	11.1	0.492	0.492	956	956	255	0.15999	2.97	0.492	0.348
16531	8can	4104	44.1	1.45	13.2	0.77	0.77	4104	4104	749	0.12462	1.93	0.77	0.441
17583	8pbb	1684	53.1	1.4	17.4	0.729	0.729	1684	1684	436	0.16595	2.49	0.729	0.531
16598	8ce4	1645	64.1	1.75	9	0.7	0.7	1645	1645	550	0.21809	2.7	0.7	0.641
17586	8pbl	3171	47.1	1.81	9.2	0.758	0.758	3171	3171	830	0.17274	2.87	0.758	0.471
16644	8cgi	841	54.3	1.32	45.7	0.681	0.681	841	841	458	0.40453	1.89	0.681	0.543
17669	8pho	3804	58.7	1.31	40.2	0.832	0.832	3804	3804	1034	0.2009	2.34	0.832	0.587
17756	8pm2	1009	48.3	1.66	11.3	0.732	0.732	1009	1009	296	0.18069	2.92	0.732	0.483
16665	8ci1	1660	39.8	1.93	10.6	0.578	0.578	1660	1660	486	0.18225	2.8	0.578	0.398
16963	8olu	6316	72.8	1.25	50.6	0.905	0.905	6316	6316	3175	0.42256	2.59	0.905	0.728
17759	8pmd	1129	55.5	1.46	14.2	0.811	0.811	1129	1129	426	0.22445	2.95	0.811	0.555
17761	8pmj	1133	55.4	1.39	27.1	0.775	0.775	1133	1133	601	0.36307	2.81	0.775	0.554
17107	8oq7	1680	67	1.3	47.6	0.892	0.892	1680	1680	554	0.24631	2.2	0.892	0.67
17108	8oq8	1680	78.9	1.33	49.4	0.84	0.84	1680	1680	643	0.27879	2.9	0.84	0.789
17958	8pv9	1848	64.6	1.22	42.5	0.917	0.917	1848	1848	664	0.26623	2.7	0.917	0.646
17961	8pvc	4128	90	1.07	95.4	0.969	0.969	4128	4128	1605	0.36861	2.6	0.969	0.9
17964	8pvf	1348	64.2	1.31	41.6	0.888	0.888	1348	1348	588	0.33668	2.9	0.888	0.642
17966	8pvh	1972	51.9	1.45	18.6	0.842	0.842	1972	1972	646	0.22728	2.9	0.842	0.519
18130	8q3n	2508	53.6	1.99	6.7	0.667	0.667	2508	2508	595	0.15845	2.63	0.667	0.536
18212	8q7c	2670	32.7	1.9	10.3	0.672	0.672	2670	2670	637	0.15541	2.9	0.672	0.327
18288	8q9t	2809	49.3	1.53	14.4	0.711	0.711	2809	2809	628	0.15638	2.84	0.711	0.493
18298	8qa4	460	48.1	1.6	8.1	0.609	0.606	462	460	174	0.22981	2.8	0.607496	0.478918
18300	8qa6	1106	53.5	1.56	15.2	0.763	0.76	1110	1106	280	0.17589	2.91	0.761497	0.533072
18326	8qca	2326	51.3	1.58	15.5	0.738	0.738	2326	2326	599	0.17988	2.84	0.738	0.513
18328	8qcb	1506	53.1	1.47	13.1	0.757	0.757	1506	1506	402	0.17241	2.8	0.757	0.531
18383	8qfs	1576	40.4	1.68	11.1	0.568	0.568	1576	1576	451	0.18055	2.7	0.568	0.404
18415	8qhp	820	56.6	1.7	19.8	0.737	0.737	820	820	251	0.19128	2.8	0.737	0.566
18436	8qi7	1844	54.2	1.46	27.7	0.8	0.798	1848	1844	648	0.25061	2.9	0.798999	0.540827
26165	7ty4	1030	45.2	1.84	17.6	0.689	0.689	1030	1030	389	0.23555	2.99	0.689	0.452
26167	7ty6	1032	42.2	1.85	19.7	0.609	0.609	1032	1032	289	0.185	2.98	0.609	0.422
27577	8dnr	1314	60.5	1.28	46	0.783	0.783	1314	1314	380	0.20234	2.8	0.783	0.605
27627	8dp0	1104	44.9	1.69	12.3	0.64	0.64	1104	1104	352	0.19826	2.96	0.64	0.449
27637	8dpl	2163	42.4	1.99	8.8	0.594	0.594	2163	2163	674	0.19963	2.53	0.594	0.424
27787	8dz3	1659	39.2	1.45	14	0.549	0.549	1659	1659	494	0.187	2.7	0.549	0.392
27920	8e6j	2468	60.1	1.5	17	0.772	0.772	2468	2468	553	0.14773	2.7	0.772	0.601
27952	8e91	4783	37.3	1.66	11.4	0.687	0.687	4783	4783	1150	0.16169	2.57	0.687	0.373
28225	8el9	1990	46.1	1.36	10.5	0.729	0.729	1990	1990	471	0.15226	2.27	0.729	0.461
28602	8eu2	524	43.9	1.68	18.3	0.758	0.758	524	524	150	0.16789	2.93	0.758	0.439
28617	8euu	2400	55.9	1.53	13.4	0.688	0.688	2400	2400	610	0.16394	2.7	0.688	0.559
28618	8euv	2400	53.2	1.47	17.8	0.672	0.672	2400	2400	675	0.18912	2.6	0.672	0.532
28619	8euw	2400	54.9	1.54	22.8	0.709	0.709	2400	2400	874	0.25336	2.7	0.709	0.549
28628	8evg	1212	42.9	1.57	21	0.62	0.62	1212	1212	432	0.21971	2.75	0.62	0.429
28629	8evh	1301	38.4	1.53	15.2	0.538	0.538	1301	1301	376	0.18765	2.85	0.538	0.384
28630	8evi	1301	42.8	1.45	31.1	0.56	0.56	1301	1301	520	0.28481	2.64	0.56	0.428
28645	8ewg	1017	53.9	1.48	29.2	0.769	0.769	1017	1017	435	0.32026	2.9	0.769	0.539
28759	8f0k	1272	51.4	1.57	9	0.802	0.797	1280	1272	331	0.16678	1.9	0.799492	0.510787
28810	8f2a	1276	54.7	1.53	14.9	0.757	0.757	1276	1276	474	0.25167	2.2	0.757	0.547
28812	8f2b	1273	52	1.51	10.4	0.831	0.826	1281	1273	381	0.21239	2	0.828492	0.516753
28878	8f6a	5950	65.4	1.58	23.7	0.776	0.776	5950	5950	1924	0.22813	2.06	0.776	0.654
28906	8f7k	6048	53	1.64	15.3	0.667	0.667	6048	6048	2092	0.23861	1.94	0.667	0.53
28994	8fcv	2695	33.4	1.98	10.8	0.573	0.573	2695	2695	571	0.13974	2.95	0.573	0.334
29043	8ffi	3552	66.6	1.46	16.8	0.785	0.785	3552	3552	746	0.13592	2.7	0.785	0.666
29077	8fgx	645	39.8	1.83	12.1	0.564	0.564	645	645	272	0.26134	2.62	0.564	0.398
29307	8fn7	1232	53.1	1.37	28.7	0.734	0.734	1232	1232	395	0.22716	2.8	0.734	0.531
29312	8fng	1232	45.8	1.43	23	0.643	0.643	1232	1232	352	0.2132	2.2	0.643	0.458
29313	8fnh	1232	42.5	1.4	18.3	0.631	0.631	1232	1232	262	0.1378	2.5	0.631	0.425
29315	8fnj	1232	46.6	1.42	12.5	0.586	0.586	1232	1232	295	0.1493	2.4	0.586	0.466
29317	8fnl	1232	53.6	1.39	16.7	0.631	0.631	1232	1232	306	0.15602	2.8	0.631	0.536
29318	8fnm	1232	61.2	1.39	32.6	0.768	0.768	1232	1232	314	0.16767	2.8	0.768	0.612
29319	8fnn	1232	49.7	1.37	36.3	0.675	0.675	1232	1232	319	0.18308	2.7	0.675	0.497
29320	8fno	1232	57.8	1.41	26.1	0.701	0.701	1232	1232	354	0.18691	2.5	0.701	0.578
29321	8fnp	1232	55.5	1.28	38.3	0.705	0.705	1232	1232	412	0.23453	2.2	0.705	0.555
29322	8fnq	1232	54.1	1.39	21.3	0.743	0.743	1232	1232	336	0.17478	2.8	0.743	0.541
29452	8fu3	1673	58.5	1.43	18.2	0.805	0.805	1673	1673	547	0.21264	2.88	0.805	0.585
29551	8fy3	1123	47.7	1.61	10.6	0.692	0.692	1123	1123	329	0.19281	2.88	0.692	0.477
29552	8fy4	989	40.3	1.76	7.8	0.567	0.567	989	989	294	0.19282	2.57	0.567	0.403
29665	8g1a	1574	43.8	1.61	17.7	0.677	0.676	1576	1574	453	0.18916	2.8	0.6765	0.437444
29677	8g1u	3651	56.3	1.35	14.9	0.775	0.775	3651	3651	887	0.16845	2.83	0.775	0.563
29718	8g4e	396	38.4	1.56	15.8	0.497	0.497	396	396	143	0.22184	2.98	0.497	0.384
29720	8g4h	320	51.2	1.62	23.8	0.731	0.731	320	320	151	0.2645	2.87	0.731	0.512
29725	8g4m	2432	44.7	1.67	8.8	0.62	0.62	2432	2432	878	0.22953	2.95	0.62	0.447
29731	8g4t	2437	39.5	1.85	10.3	0.57	0.57	2437	2437	669	0.17628	2.81	0.57	0.395
29930	8gcc	1414	59.5	1.53	16.9	0.76	0.76	1414	1414	447	0.19261	2.94	0.76	0.595
33181	7xg0	2280	56.9	1.44	29.8	0.839	0.839	2280	2280	497	0.14182	2.6	0.839	0.569
33183	7xg2	2282	49.8	1.61	15.7	0.78	0.78	2282	2282	696	0.2048	2.8	0.78	0.498
33402	7xqw	1331	54.2	1.54	11.2	0.769	0.769	1331	1331	350	0.16867	2.83	0.769	0.542
33469	7xuh	1414	59.8	1.35	38.3	0.76	0.76	1414	1414	481	0.24603	2.76	0.76	0.598
33578	7y21	4786	35.7	1.86	10.4	0.534	0.534	4786	4786	868	0.12102	2.8	0.534	0.357
33590	7y36	1151	32.7	1.9	10.9	0.634	0.634	1151	1151	327	0.18405	2.8	0.634	0.327
33592	7y3e	1856	62	1.51	34.3	0.786	0.786	1856	1856	673	0.2694	2.8	0.786	0.62
33639	7y6f	3772	47.7	1.38	19.8	0.716	0.716	3772	3772	1268	0.23214	2.7	0.716	0.477
33729	7ybu	7062	52.4	1.84	13.3	0.691	0.691	7062	7062	1446	0.1407	2.2	0.691	0.524
33753	7ydm	1031	40.4	1.81	6.2	0.618	0.618	1031	1031	294	0.18121	2.89	0.618	0.404
33864	7yiu	1166	52.7	1.43	30.1	0.732	0.732	1166	1166	367	0.24236	2.9	0.732	0.527
33866	7yiy	1164	46.7	1.47	22.4	0.672	0.672	1164	1164	344	0.19714	2.7	0.672	0.467
33869	7yj2	1154	42.5	1.45	17.3	0.633	0.633	1154	1154	322	0.17086	2.9	0.633	0.425
33924	7ym8	556	43.7	1.49	19.8	0.631	0.631	556	556	186	0.21203	2.92	0.631	0.437
34122	7yvb	1422	52.8	1.59	22.7	0.729	0.728	1425	1422	472	0.22476	2.9	0.7285	0.526888
34274	8gui	920	37.3	1.48	21.9	0.529	0.529	920	920	271	0.18836	2.81	0.529	0.373
34275	8guk	765	41.2	1.46	19.7	0.571	0.571	765	765	264	0.20288	2.51	0.571	0.412
34368	8gy2	1264	50.6	1.56	13.4	0.716	0.715	1265	1264	385	0.19887	2.5	0.7155	0.5056
34369	8gy3	1326	46.3	1.58	11.7	0.72	0.72	1326	1326	321	0.15591	2.7	0.72	0.463
34402	8gzr	1323	64.1	1.27	51	0.836	0.835	1324	1323	655	0.42834	2.8	0.8355	0.640516
34412	8h0i	1710	37.7	2.07	8.7	0.525	0.525	1710	1710	564	0.2133	2.8	0.525	0.377
34504	8h6h	1971	56.5	1.58	12.4	0.752	0.752	1971	1971	452	0.14726	2.3	0.752	0.565
34522	8h7l	4356	50.7	1.66	23.6	0.724	0.724	4356	4356	866	0.13526	2.44	0.724	0.507
34565	8h9f	1596	52.9	1.4	37.3	0.706	0.706	1596	1596	755	0.34184	2.69	0.706	0.529
34727	8hfx	3776	45.5	1.69	17.1	0.681	0.681	3776	3776	857	0.14995	2.98	0.681	0.455
34748	8hh1	3129	45.4	1.6	16.3	0.663	0.663	3129	3129	809	0.17599	2.9	0.663	0.454
34752	8hh5	3129	43.6	1.71	14.8	0.661	0.661	3129	3129	855	0.18547	2.9	0.661	0.436
34753	8hh6	3129	46.5	1.64	15.2	0.7	0.7	3129	3129	820	0.17836	2.9	0.7	0.465
34754	8hh7	3129	46.2	1.59	17.2	0.678	0.678	3129	3129	710	0.15368	2.5	0.678	0.462
34755	8hh8	3129	47	1.64	14.4	0.711	0.711	3129	3129	920	0.19898	2.8	0.711	0.47
34825	8hip	1294	51.2	1.44	20.8	0.706	0.706	1294	1294	365	0.20422	2.77	0.706	0.512
34838	8hju	2330	47.6	1.33	44.3	0.622	0.622	2330	2330	1166	0.38734	2.8	0.622	0.476
34847	8hk6	3596	37.5	1.81	14.6	0.652	0.652	3596	3596	850	0.16004	2.64	0.652	0.375
34851	8hkf	3596	46.5	1.8	11.2	0.673	0.673	3596	3596	799	0.14995	2.66	0.673	0.465
34853	8hkk	3596	36.6	1.91	10.6	0.654	0.654	3596	3596	890	0.16767	2.84	0.654	0.366
34855	8hkm	3596	36	1.96	11.6	0.613	0.613	3596	3596	913	0.1679	2.95	0.613	0.36
34858	8hkq	3608	32.2	2.01	10.3	0.619	0.619	3608	3608	812	0.14979	2.9	0.619	0.322
35075	8hxb	1842	55	1.62	11.8	0.78	0.78	1842	1842	586	0.20622	2.7	0.78	0.55
35212	8i79	2198	35.1	1.98	10	0.577	0.577	2198	2198	604	0.17991	2.8	0.577	0.351
35299	8iab	1408	77.8	1.23	72.8	0.857	0.857	1408	1408	794	0.47787	2.96	0.857	0.778
35443	8ihf	1131	50.9	1.64	14.2	0.761	0.761	1131	1131	406	0.25986	2.97	0.761	0.509
35452	8ihq	3184	54.1	1.49	17.6	0.726	0.725	3192	3184	755	0.17638	2.71	0.7255	0.539644
35453	8ihr	3192	59.8	1.38	59.4	0.749	0.748	3200	3192	888	0.21978	2.5	0.7485	0.596505
35454	8ihs	3184	64.2	1.44	21.4	0.78	0.776	3200	3184	963	0.21954	2.5	0.777995	0.63879
35500	8ijv	1250	54	1.47	19.8	0.75	0.749	1251	1250	469	0.25444	2.1	0.7495	0.539568
35501	8ijw	1250	50.8	1.43	14.8	0.717	0.716	1251	1250	456	0.22724	2.19	0.7165	0.507594
35502	8ijx	1250	56.2	1.42	20.9	0.739	0.739	1251	1250	392	0.21896	2.08	0.739	0.561551
35575	8imx	2402	47.9	1.47	17.4	0.714	0.713	2403	2402	611	0.16157	2.85	0.7135	0.478801
35621	8iol	3516	73.5	1.41	30.2	0.871	0.871	3516	3516	935	0.19191	2.9	0.871	0.735
35721	8iug	2356	41.3	1.37	34.6	0.545	0.544	2357	2356	1027	0.31324	2.86	0.5445	0.412825
35724	8iuk	1270	52.8	1.58	15.1	0.795	0.795	1270	1270	422	0.21163	2.67	0.795	0.528
35725	8iul	1147	50.3	1.53	13.7	0.745	0.745	1147	1147	281	0.15576	2.78	0.745	0.503
35814	8iy5	1177	32.5	1.87	9.2	0.558	0.558	1177	1177	366	0.1935	2.8	0.558	0.325
35877	8izy	1004	55	1.63	19.6	0.74	0.74	1004	1004	440	0.33322	2.5	0.74	0.55
35904	8j0j	1131	53.1	1.33	31	0.709	0.709	1131	1131	279	0.18074	2.7	0.709	0.531
35988	8j5o	2318	43.7	1.42	22.7	0.615	0.615	2318	2318	920	0.28527	2.9	0.615	0.437
35999	8j62	1182	48.6	1.69	10.8	0.597	0.597	1182	1182	418	0.2106	2.5	0.597	0.486
36060	8j85	3184	56.9	1.47	29	0.788	0.784	3200	3184	1108	0.25455	2.7	0.785995	0.566155
36391	8jlb	746	39.4	1.72	8.2	0.504	0.504	746	746	239	0.19843	2.36	0.504	0.394
36424	8jmn	1250	52.2	1.46	21.7	0.704	0.703	1251	1250	505	0.28575	2.26	0.7035	0.521583
36453	8jo2	4163	46.7	1.61	14.9	0.671	0.671	4163	4163	939	0.15293	2.74	0.671	0.467
36476	8jpd	658	41.3	1.55	10.3	0.574	0.574	658	658	266	0.23812	2.81	0.574	0.413
36593	8jr9	1014	64.1	1.45	31.5	0.864	0.864	1014	1014	340	0.27959	2.57	0.864	0.641
36622	8jsl	1751	56.7	1.52	17.4	0.868	0.868	1751	1751	434	0.16464	2.95	0.868	0.567
36628	8jsw	384	53	1.59	25	0.711	0.709	385	384	170	0.2462	2.84	0.709999	0.528623
36637	8jt9	384	57.8	1.49	24.3	0.841	0.841	384	384	180	0.30578	2.97	0.841	0.578
36684	8jwi	1164	47	1.69	20.7	0.699	0.699	1164	1164	449	0.25845	2.94	0.699	0.47
36856	8k3q	1448	55.4	1.36	36.4	0.683	0.683	1448	1448	429	0.21841	2.6	0.683	0.554
36863	8k3w	1388	48.7	1.55	17.5	0.654	0.654	1388	1388	463	0.21456	2.91	0.654	0.487
36864	8k3x	1386	56	1.49	10.8	0.632	0.632	1386	1386	401	0.18724	2.86	0.632	0.56
37070	8kb5	758	76.5	1.2	71.7	0.838	0.838	758	758	569	0.66268	2.26	0.838	0.765
37125	8kd5	2500	39.3	1.74	15.4	0.562	0.562	2502	2500	705	0.18792	2.9	0.562	0.392686
37235	8kgy	2921	46.1	1.98	10.9	0.595	0.595	2921	2921	767	0.17844	2.59	0.595	0.461
37347	8w87	1045	51.9	1.44	17.5	0.743	0.742	1046	1045	373	0.24135	2.8	0.7425	0.518504
37348	8w88	1039	54.9	1.47	16.7	0.756	0.756	1039	1039	290	0.17343	2.6	0.756	0.549
37350	8w8a	1045	40.2	1.55	15	0.668	0.668	1045	1045	296	0.18974	2.8	0.668	0.402
37391	8wa5	1249	52	1.43	18.6	0.723	0.723	1249	1249	400	0.21769	2.51	0.723	0.52
37714	8wpe	1898	55.7	1.55	17.5	0.826	0.826	1898	1898	413	0.14465	2.7	0.826	0.557
37717	8wpk	1909	62	1.37	31.6	0.838	0.838	1909	1909	499	0.2221	2.7	0.838	0.62
40039	8ghb	658	49.7	1.71	11.3	0.723	0.723	658	658	256	0.2434	2.76	0.723	0.497
40040	8ghc	1310	47.7	1.44	12.3	0.683	0.683	1310	1310	332	0.16284	2.3	0.683	0.477
40041	8ghd	3972	45.9	1.41	17.6	0.69	0.69	3972	3972	920	0.16256	2.2	0.69	0.459
40042	8ghe	2648	68.7	1.61	19.6	0.8	0.8	2648	2648	694	0.17873	2.05	0.8	0.687
40054	8ghz	1768	56.6	1.9	7.2	0.612	0.612	1768	1768	465	0.1638	2.78	0.612	0.566
40062	8gi8	720	47.4	1.42	28.2	0.633	0.633	720	720	287	0.24392	2.88	0.633	0.474
40063	8gi9	720	45.1	1.44	32.3	0.608	0.608	720	720	344	0.28934	2.84	0.608	0.451
40229	8gmp	1728	62	1.5	23.1	0.648	0.648	1728	1728	525	0.20587	2.8	0.648	0.62
40238	8s9b	1565	48	1.57	21.5	0.699	0.698	1567	1565	470	0.19006	2.9	0.6985	0.479387
40453	8sg9	8522	42.7	1.62	10.4	0.827	0.827	8522	8522	1976	0.15864	2.9	0.827	0.427
40454	8sgc	8668	42.9	1.62	11.4	0.84	0.84	8668	8668	1624	0.13506	2.9	0.84	0.429
40462	8sgo	2121	51.8	1.42	28.5	0.727	0.727	2121	2121	635	0.22484	2.65	0.727	0.518
40481	8sh9	8725	45.1	1.55	12.3	0.828	0.828	8725	8725	1847	0.14579	2.7	0.828	0.451
40485	8she	8601	43	1.62	11.1	0.832	0.832	8601	8601	1819	0.15074	2.8	0.832	0.43
40487	8shg	8787	43.3	1.62	12.1	0.831	0.831	8787	8787	1845	0.14971	2.8	0.831	0.433
40489	8shn	8578	41.4	1.65	11.4	0.822	0.822	8578	8578	2022	0.16163	2.8	0.822	0.414
40492	8shq	8828	43.2	1.62	11.2	0.84	0.84	8828	8828	2011	0.15911	2.9	0.84	0.432
40503	8si9	2119	60	1.5	29.2	0.871	0.871	2119	2119	859	0.30798	2.98	0.871	0.6
40506	8sid	2121	56.1	1.34	24.1	0.826	0.826	2121	2121	647	0.20468	2.71	0.826	0.561
40522	8siy	1117	40.4	1.67	15.5	0.584	0.583	1118	1117	272	0.15367	2.9	0.5835	0.403639
40644	8so0	1342	49.8	1.68	12.9	0.756	0.756	1343	1342	348	0.17149	2.79	0.756	0.497629
40676	8sp8	2448	51.2	1.56	26.8	0.745	0.744	2449	2448	764	0.22163	2.79	0.7445	0.511791
40699	8sq9	1469	51.3	1.49	18.9	0.703	0.703	1469	1469	427	0.1918	2.9	0.703	0.513
40874	8syi	3537	39.9	1.76	11.9	0.615	0.615	3537	3537	765	0.14765	2.94	0.615	0.399
40889	8syp	1199	43.3	1.69	16.2	0.676	0.676	1199	1199	425	0.22715	2.6	0.676	0.433
40961	8t1e	2516	58.7	1.59	13.6	0.729	0.729	2516	2516	577	0.15476	2.77	0.729	0.587
40969	8t1j	840	53.6	1.41	17.3	0.732	0.732	840	840	291	0.2364	2.7	0.732	0.536
41109	8t9f	1031	35.6	1.83	12.3	0.515	0.515	1032	1031	324	0.20092	2.6	0.515	0.355655
41135	8tah	1884	48.3	1.76	10.1	0.755	0.755	1884	1884	459	0.15613	2.89	0.755	0.483
41153	8tcf	878	46.1	1.64	11.5	0.686	0.682	883	878	296	0.2096	2.9	0.683994	0.45839
41261	8thg	1565	48.1	1.53	26.7	0.713	0.713	1566	1565	504	0.21317	2.9	0.713	0.480693
41262	8thh	1565	50.1	1.44	46.7	0.689	0.689	1566	1565	657	0.35312	2.7	0.689	0.50068
41266	8thj	1230	49.9	1.74	14.3	0.674	0.674	1230	1230	331	0.18121	2.99	0.674	0.499
41267	8thk	1080	48.6	1.65	11.4	0.704	0.704	1080	1080	283	0.16288	2.6	0.704	0.486
41467	8tp5	2205	60.8	1.67	17.9	0.654	0.654	2205	2205	556	0.15988	2.9	0.654	0.608
41469	8tp7	2145	55.4	1.47	18.9	0.801	0.801	2145	2145	298	0.09846	2.8	0.801	0.554
41604	8ttb	1374	39.4	1.84	12	0.588	0.587	1376	1374	356	0.1674	2.77	0.5875	0.393427
41667	8twe	832	43.2	1.67	12.8	0.655	0.654	833	832	216	0.16215	2.55	0.6545	0.431481
41668	8twi	510	43.9	1.89	11.2	0.659	0.659	510	510	179	0.21386	2.69	0.659	0.439
41946	8u66	3576	68.3	1.25	36.6	0.78	0.778	3584	3576	981	0.20294	2.21	0.778999	0.681475
42140	8ucu	868	34.8	2.05	11.3	0.514	0.514	868	868	330	0.23672	2.85	0.514	0.348
42181	8uf0	3456	75.7	1.62	20.2	0.757	0.757	3456	3456	276	0.05611	2.02	0.757	0.757
42381	8ump	2724	69.2	1.44	31.8	0.797	0.797	2724	2724	164	0.04496	2.92	0.797	0.692
42685	8ux1	1332	32.1	1.66	11.5	0.52	0.52	1332	1332	349	0.16714	2.5	0.52	0.321
AVERAGE			49.4646	1.60218	20.027	0.701146	0.700854	1837.44	1836.85	532.51	0.212245	2.87978	0.700999	0.494438
